# Supplementary material for: Dicylopenta­dien­yl[4-(4-vinyl­benz­yloxy)pyridine-2,6-dicarboxyl­ato]titanium(IV) monohydrate
Source: Acta Crystallogr Sect E Struct Rep Online. 2010 Jun 16;66(Pt 7):m769–70. doi: 10.1107/S1600536810021148 (PMC3006885; doi:10.1107/S1600536810021148)
Supplement: Supplementary file 1 [file e-66-0m769-sup1.cif]

##############################################################################
###                                                                        ###
###        Electronic paper (Acta Crystallographica Section E)             ###
###                                                                        ###
##############################################################################
#                                                                            #
# This CIF contains the data in a paper accepted for publication in Acta     #
# Crystallographica Section E. It conforms to the requirements of Notes      #
# for Authors for Section E, and has been peer reviewed under the auspices   #
# of the IUCr Commission on Journals.                                        #
#                                                                            #
# Full details of the Crystallographic Information File format               #
# are given in the paper "The Crystallographic Information File (CIF):       #
# a New Standard Archive File for Crystallography" by S. R. Hall, F. H.      #
# Allen and I. D. Brown [Acta Cryst. (1991), A47, 655-685].                  #
#                                                                            #
# The current version of the core CIF dictionary is obtainable from          #
# ftp://ftp.iucr.org/pub/cif_core.dic. The current version number is 2.4.    #
#                                                                            #
# Software is freely available for graphical display of the structure(s) in  #
# this CIF.  For information consult the CIF home page http://www.iucr.org/  #
# cif/home.html                                                              #
#                                                                            #
# This file may be used for bona fide research purposes within the           #
# scientific community so long as proper attribution is given to the journal # 
# article from which it was obtained.                                        #
#                                                                            #
##############################################################################
                                             
data_global
_audit_creation_method     SHELXL-97
_journal_date_recd_electronic     2010-04-08
_journal_date_accepted     2010-06-03
_journal_name_full     'Acta Crystallographica, Section E'
_journal_year     2010
_journal_volume     66
_journal_issue      7
_journal_page_first     m769
_journal_page_last     m770
_journal_paper_category     QM
_journal_coeditor_code     ZL2275
_publ_contact_author_name     'Yin, Qiang'
_publ_contact_author_address
;
Research Center of Laser Fusion
China Academy of Engineering Physics
Mianyang 621900
People's Republic of China
;
_publ_contact_author_email     fanghuazhu@sina.com
_publ_section_title
;
Dicylopentadienyl[4-(4-vinylbenzyloxy)pyridine-2,6-dicarboxylato]titanium(IV)
monohydrate
;
loop_
    _publ_author_name
    _publ_author_footnote
    _publ_author_address
    'Zhu, Fanghua' .
;
Research Center of Laser Fusion
China Academy of Engineering Physics
Mianyang 621900
People's Republic of China
;
    'Qin, Yuancheng' .
;
College of Chemistry, Sichuan University,
Chengdu 610064,
People's Republic of China
;
    'Lei, Jiehong' .
;
Research Center of Laser Fusion
China Academy of Engineering Physics
Mianyang 621900
People's Republic of China
;
    'Zhang, Lin' .
;
Research Center of Laser Fusion
China Academy of Engineering Physics
Mianyang 621900
People's Republic of China
;
    'Yin, Qiang' .
;
Research Center of Laser Fusion
China Academy of Engineering Physics
Mianyang 621900
People's Republic of China
;
data_I
_audit_creation_method     SHELXL-97
_chemical_name_systematic
;
Dicylopentadienyl[4-(4-vinylbenzyloxy)pyridine-2,6-dicarboxylato]titanium(IV)
monohydrate
;
_chemical_name_common     ?
_chemical_formula_moiety     'C26 H21 N O5 Ti, H2 O'
_chemical_formula_sum     'C26 H23 N O6 Ti'
_chemical_formula_iupac     '[Ti (C5 H5)2 (C16 H11 N O5)], H2 O'
_chemical_formula_weight     493.35
_symmetry_cell_setting     monoclinic
_symmetry_space_group_name_H-M     'P 21/n'
_symmetry_space_group_name_Hall     '-P 2yn'
loop_
    _symmetry_equiv_pos_as_xyz
    'x, y, z'
    '-x+1/2, y+1/2, -z+1/2'
    '-x, -y, -z'
    'x-1/2, -y-1/2, z-1/2'
_cell_length_a     7.1696(7)
_cell_length_b     13.7884(13)
_cell_length_c     22.419(2)
_cell_angle_alpha     90.00
_cell_angle_beta     97.4600(10)
_cell_angle_gamma     90.00
_cell_volume     2197.6(4)
_cell_formula_units_Z     4
_cell_measurement_reflns_used     4730
_cell_measurement_theta_min     2.36
_cell_measurement_theta_max     27.34
_cell_measurement_temperature     153(2)
_exptl_crystal_description     block
_exptl_crystal_colour     colourless
_exptl_crystal_size_max     0.32
_exptl_crystal_size_mid     0.28
_exptl_crystal_size_min     0.23
_exptl_crystal_density_diffrn     1.491
_exptl_crystal_density_meas     ?
_exptl_crystal_density_method     'not measured'
_exptl_crystal_F_000     1024
_exptl_absorpt_coefficient_mu     0.435
_exptl_absorpt_correction_type     multi-scan
_exptl_absorpt_process_details
;
(<i>SADABS</i>; Bruker, 2001)
;
_exptl_absorpt_correction_T_min     0.8734
_exptl_absorpt_correction_T_max     0.9066
_exptl_special_details     ?
_diffrn_ambient_temperature     153(2)
_diffrn_radiation_type     MoK\a
_diffrn_radiation_wavelength     0.71073
_diffrn_radiation_source     'sealed tube'
_diffrn_radiation_monochromator     graphite
_diffrn_measurement_device_type     'Bruker APEXII CCD detector'
_diffrn_measurement_method     '\f and \w scans'
_diffrn_detector_area_resol_mean     ?
_diffrn_reflns_number     13494
_diffrn_reflns_av_R_equivalents     0.0975
_diffrn_reflns_av_sigmaI/netI     0.0742
_diffrn_reflns_theta_min     1.74
_diffrn_reflns_theta_max     28.20
_diffrn_reflns_theta_full     28.20
_diffrn_measured_fraction_theta_max     0.972
_diffrn_measured_fraction_theta_full     0.972
_diffrn_reflns_limit_h_min     -9
_diffrn_reflns_limit_h_max     9
_diffrn_reflns_limit_k_min     -18
_diffrn_reflns_limit_k_max     18
_diffrn_reflns_limit_l_min     -29
_diffrn_reflns_limit_l_max     18
_diffrn_standards_number     ?
_diffrn_standards_interval_count     ?
_diffrn_standards_interval_time     ?
_diffrn_standards_decay_%     ?
_refine_special_details
;
 Refinement of F^2^ against ALL reflections.  The weighted R-factor wR and
 goodness of fit S are based on F^2^, conventional R-factors R are based
 on F, with F set to zero for negative F^2^. The threshold expression of
 F^2^ > 2sigma(F^2^) is used only for calculating R-factors(gt) etc. and is
 not relevant to the choice of reflections for refinement.  R-factors based
 on F^2^ are statistically about twice as large as those based on F, and R-
 factors based on ALL data will be even larger.
;
_reflns_number_total     5269
_reflns_number_gt     3775
_reflns_threshold_expression     I>2\s(I)
_refine_ls_structure_factor_coef     Fsqd
_refine_ls_matrix_type     full
_refine_ls_R_factor_all     0.0645
_refine_ls_R_factor_gt     0.0448
_refine_ls_wR_factor_gt     0.1180
_refine_ls_wR_factor_ref     0.1274
_refine_ls_goodness_of_fit_ref     1.031
_refine_ls_restrained_S_all     1.031
_refine_ls_number_reflns     5269
_refine_ls_number_parameters     315
_refine_ls_number_restraints     2
_refine_ls_hydrogen_treatment     mixed
_refine_ls_weighting_scheme     calc
_refine_ls_weighting_details
                 'calc w=1/[\s^2^(Fo^2^)+(0.0558P)^2^] where P=(Fo^2^+2Fc^2^)/3'
_atom_sites_solution_hydrogens     mixed
_atom_sites_solution_primary     direct
_atom_sites_solution_secondary     difmap
_refine_ls_shift/su_max     0.001
_refine_ls_shift/su_mean     0.000
_refine_diff_density_max     0.461
_refine_diff_density_min     -0.477
_refine_ls_extinction_method     none
_refine_ls_extinction_coef     ?
loop_
    _atom_type_symbol
    _atom_type_description
    _atom_type_scat_dispersion_real
    _atom_type_scat_dispersion_imag
    _atom_type_scat_source
    'C' 'C' 0.0033 0.0016
                         'International Tables Vol C Tables 4.2.6.8 and 6.1.1.4'
    'H' 'H' 0.0000 0.0000
                         'International Tables Vol C Tables 4.2.6.8 and 6.1.1.4'
    'N' 'N' 0.0061 0.0033
                         'International Tables Vol C Tables 4.2.6.8 and 6.1.1.4'
    'O' 'O' 0.0106 0.0060
                         'International Tables Vol C Tables 4.2.6.8 and 6.1.1.4'
    'Ti' 'Ti' 0.2776 0.4457
                         'International Tables Vol C Tables 4.2.6.8 and 6.1.1.4'
_computing_data_collection     'APEX2 (Bruker, 2004)'
_computing_cell_refinement     'SAINT (Bruker, 2004)'
_computing_data_reduction     'SAINT (Bruker, 2004)'
_computing_structure_solution     'SHELXS97 (Sheldrick, 2008)'
_computing_structure_refinement     'SHELXL97 (Sheldrick, 2008)'
_computing_molecular_graphics     'ORTEPIII (Burnett & Johnson, 1996)'
_computing_publication_material
;
SHELXL97 (Sheldrick, 2008), PLATON (Spek, 2009) and Mercury
(Macrae <i>et al.</i>,  2006)
;
loop_
    _atom_site_type_symbol
    _atom_site_label
    _atom_site_fract_x
    _atom_site_fract_y
    _atom_site_fract_z
    _atom_site_U_iso_or_equiv
    _atom_site_adp_type
    _atom_site_calc_flag
    _atom_site_refinement_flags
    _atom_site_occupancy
    _atom_site_disorder_assembly
    _atom_site_disorder_group
    Ti Ti1 0.69524(4) 0.37174(2) 0.697730(16) 0.03351(13) Uani d . 1 . .
    O O1 0.4408(2) 0.37378(10) 0.63473(7) 0.0461(4) Uani d . 1 . .
    N N1 0.6958(2) 0.49830(11) 0.63954(7) 0.0314(3) Uani d . 1 . .
    O O4 1.1293(2) 0.58056(11) 0.70963(7) 0.0501(4) Uani d . 1 . .
    O O5 0.68376(18) 0.73586(10) 0.52883(6) 0.0433(4) Uani d . 1 . .
    O O3 0.95114(17) 0.45046(10) 0.72073(6) 0.0388(3) Uani d . 1 . .
    C C11 0.8521(3) 0.63889(14) 0.60863(8) 0.0334(4) Uani d . 1 . .
    H H11 0.9598 0.6797 0.6133 0.040 Uiso calc R 1 . .
    C C16 0.9911(2) 0.53006(14) 0.69565(9) 0.0340(4) Uani d . 1 . .
    O O2 0.2441(2) 0.45197(13) 0.56604(7) 0.0581(5) Uani d . 1 . .
    C C12 0.8425(2) 0.55837(13) 0.64445(8) 0.0306(4) Uani d . 1 . .
    C C10 0.6995(3) 0.65870(15) 0.56549(9) 0.0354(4) Uani d . 1 . .
    C C6 0.7905(3) 0.88739(15) 0.49283(10) 0.0405(5) Uani d . 1 . .
    C C15 0.3962(3) 0.44286(16) 0.59832(9) 0.0406(5) Uani d . 1 . .
    C C14 0.5456(3) 0.59511(15) 0.55972(9) 0.0371(4) Uani d . 1 . .
    H H14 0.4405 0.6064 0.5301 0.045 Uiso calc R 1 . .
    C C13 0.5488(2) 0.51691(14) 0.59710(8) 0.0338(4) Uani d . 1 . .
    C C3 0.7158(3) 1.04503(17) 0.41498(10) 0.0455(5) Uani d U 1 . .
    C C9 0.8416(3) 0.80338(17) 0.53390(10) 0.0476(5) Uani d . 1 . .
    H H9A 0.9547 0.7705 0.5227 0.057 Uiso calc R 1 . .
    H H9B 0.8701 0.8264 0.5759 0.057 Uiso calc R 1 . .
    C C2 0.6819(3) 1.12760(19) 0.37223(12) 0.0559(6) Uani d . 1 . .
    H H2 0.6552 1.1110 0.3309 0.067 Uiso calc R 1 . .
    C C22 0.4196(3) 0.39584(17) 0.74867(11) 0.0468(5) Uani d . 1 . .
    H H22 0.2863 0.3958 0.7289 0.056 Uiso calc R 1 . .
    C C23 0.5186(3) 0.31475(17) 0.77295(10) 0.0484(5) Uani d . 1 . .
    H H23 0.4668 0.2478 0.7759 0.058 Uiso calc R 1 . .
    C C4 0.7219(3) 1.05683(18) 0.47672(11) 0.0524(6) Uani d U 1 . .
    H H4 0.7002 1.1190 0.4928 0.063 Uiso calc R 1 . .
    C C1 0.6844(3) 1.2187(2) 0.38448(14) 0.0651(7) Uani d . 1 . .
    H H1A 0.7102 1.2399 0.4250 0.078 Uiso calc R 1 . .
    H H1B 0.6604 1.2649 0.3530 0.078 Uiso calc R 1 . .
    C C26 0.5322(3) 0.47828(17) 0.76070(10) 0.0475(5) Uani d . 1 . .
    H H26 0.4932 0.5468 0.7512 0.057 Uiso calc R 1 . .
    C C19 0.7826(4) 0.20477(17) 0.71147(13) 0.0595(7) Uani d . 1 . .
    H H19 0.7623 0.1633 0.7466 0.071 Uiso calc R 1 . .
    C C7 0.7802(3) 0.87685(17) 0.43084(11) 0.0514(6) Uani d . 1 . .
    H H7 0.7991 0.8146 0.4144 0.062 Uiso calc R 1 . .
    C C21 0.9291(4) 0.29268(19) 0.64666(12) 0.0599(7) Uani d U 1 . .
    H H21 1.0311 0.3259 0.6280 0.072 Uiso calc R 1 . .
    C C25 0.6991(3) 0.44875(18) 0.79528(10) 0.0497(6) Uani d . 1 . .
    H H25 0.7999 0.4928 0.8148 0.060 Uiso calc R 1 . .
    C C8 0.7433(3) 0.95444(18) 0.39290(10) 0.0539(6) Uani d . 1 . .
    H H8 0.7368 0.9451 0.3507 0.065 Uiso calc R 1 . .
    C C24 0.6946(3) 0.34904(18) 0.80199(10) 0.0503(6) Uani d . 1 . .
    H H24 0.7881 0.3097 0.8288 0.060 Uiso calc R 1 . .
    C C5 0.7596(3) 0.97820(17) 0.51504(10) 0.0477(5) Uani d . 1 . .
    H H5 0.7642 0.9872 0.5572 0.057 Uiso calc R 1 . .
    C C20 0.9456(3) 0.25547(16) 0.70441(12) 0.0551(6) Uani d . 1 . .
    H H20 1.0621 0.2573 0.7342 0.066 Uiso calc R 1 . .
    C C18 0.6618(4) 0.21283(18) 0.65783(15) 0.0706(8) Uani d . 1 . .
    H H18 0.5403 0.1772 0.6477 0.085 Uiso calc R 1 . .
    C C17 0.7549(5) 0.26670(19) 0.61727(13) 0.0701(8) Uani d U 1 . .
    H H17 0.7100 0.2768 0.5736 0.084 Uiso calc R 1 . .
    O O6 0.8910(3) 0.38835(15) 0.50777(9) 0.0714(6) Uani d . 1 . .
    H H6O1 1.011(5) 0.400(3) 0.5321(15) 0.117(12) Uiso d . 1 . .
    H H6O2 0.864(6) 0.452(4) 0.4802(18) 0.163(17) Uiso d . 1 . .
loop_
    _atom_site_aniso_label
    _atom_site_aniso_U_11
    _atom_site_aniso_U_22
    _atom_site_aniso_U_33
    _atom_site_aniso_U_12
    _atom_site_aniso_U_13
    _atom_site_aniso_U_23
    Ti1 0.0321(2) 0.0242(2) 0.0433(2) -0.00074(13) 0.00121(14) 0.00586(14)
    O1 0.0431(8) 0.0374(9) 0.0543(9) -0.0118(6) -0.0071(7) 0.0121(7)
    N1 0.0303(8) 0.0267(8) 0.0361(8) -0.0017(6) 0.0007(6) 0.0031(7)
    O4 0.0366(7) 0.0377(9) 0.0708(10) -0.0081(6) -0.0129(7) 0.0107(8)
    O5 0.0438(8) 0.0369(8) 0.0470(8) -0.0072(6) -0.0028(6) 0.0157(7)
    O3 0.0323(7) 0.0329(8) 0.0495(8) 0.0001(6) -0.0016(6) 0.0107(6)
    C11 0.0328(9) 0.0290(10) 0.0381(10) -0.0031(7) 0.0038(8) 0.0017(8)
    C16 0.0310(9) 0.0285(10) 0.0418(11) 0.0037(8) 0.0022(8) 0.0015(8)
    O2 0.0432(9) 0.0624(11) 0.0622(10) -0.0167(7) -0.0184(7) 0.0183(8)
    C12 0.0296(9) 0.0255(9) 0.0364(10) 0.0011(7) 0.0028(7) -0.0009(8)
    C10 0.0393(10) 0.0311(10) 0.0358(10) -0.0015(8) 0.0050(8) 0.0051(8)
    C6 0.0356(10) 0.0369(12) 0.0490(12) -0.0066(9) 0.0049(9) 0.0083(9)
    C15 0.0382(11) 0.0394(12) 0.0421(11) -0.0070(9) -0.0026(9) 0.0011(9)
    C14 0.0366(10) 0.0359(11) 0.0370(10) -0.0030(8) -0.0025(8) 0.0052(9)
    C13 0.0323(9) 0.0315(11) 0.0361(10) -0.0031(8) -0.0008(8) 0.0020(8)
    C3 0.0358(11) 0.0494(14) 0.0512(13) -0.0056(9) 0.0046(9) 0.0136(11)
    C9 0.0428(11) 0.0417(13) 0.0565(13) -0.0095(9) 0.0001(10) 0.0135(11)
    C2 0.0525(13) 0.0530(16) 0.0617(15) -0.0024(11) 0.0058(11) 0.0115(12)
    C22 0.0347(11) 0.0464(13) 0.0602(14) 0.0028(9) 0.0099(10) 0.0091(11)
    C23 0.0474(12) 0.0392(12) 0.0614(14) -0.0036(10) 0.0176(10) 0.0147(11)
    C4 0.0506(13) 0.0377(13) 0.0711(16) 0.0000(10) 0.0153(11) -0.0018(11)
    C1 0.0554(15) 0.0520(17) 0.087(2) 0.0061(12) 0.0068(13) 0.0186(14)
    C26 0.0511(13) 0.0399(13) 0.0536(13) 0.0071(10) 0.0147(10) 0.0019(10)
    C19 0.0695(16) 0.0265(12) 0.0847(19) 0.0092(11) 0.0188(14) 0.0112(12)
    C7 0.0635(14) 0.0387(13) 0.0526(14) -0.0015(11) 0.0107(11) -0.0002(10)
    C21 0.0680(16) 0.0430(15) 0.0737(18) 0.0082(12) 0.0277(14) -0.0096(13)
    C25 0.0497(13) 0.0539(15) 0.0467(13) -0.0078(11) 0.0106(10) -0.0068(11)
    C8 0.0642(15) 0.0524(16) 0.0451(13) -0.0051(12) 0.0071(11) 0.0061(11)
    C24 0.0451(12) 0.0600(16) 0.0462(12) 0.0070(11) 0.0067(10) 0.0176(11)
    C5 0.0521(13) 0.0463(14) 0.0459(12) -0.0030(10) 0.0111(10) 0.0039(10)
    C20 0.0525(13) 0.0373(13) 0.0761(17) 0.0127(11) 0.0112(12) 0.0029(12)
    C18 0.0653(16) 0.0295(13) 0.113(2) -0.0026(11) -0.0046(16) -0.0176(14)
    C17 0.109(2) 0.0436(15) 0.0559(16) 0.0176(15) 0.0047(15) -0.0135(12)
    O6 0.0559(11) 0.0731(14) 0.0798(13) -0.0169(10) -0.0114(10) 0.0203(11)
_geom_special_details
;
 All esds (except the esd in the dihedral angle between two l.s. planes)
 are estimated using the full covariance matrix.  The cell esds are taken
 into account individually in the estimation of esds in distances, angles
 and torsion angles; correlations between esds in cell parameters are only
 used when they are defined by crystal symmetry.  An approximate (isotropic)
 treatment of cell esds is used for estimating esds involving l.s. planes.
;
loop_
    _geom_bond_atom_site_label_1
    _geom_bond_atom_site_label_2
    _geom_bond_site_symmetry_2
    _geom_bond_distance
    _geom_bond_publ_flag
    Ti1 O3 . 2.1365(13) ?
    Ti1 O1 . 2.1573(14) ?
    Ti1 N1 . 2.1792(15) ?
    Ti1 C24 . 2.359(2) ?
    Ti1 C18 . 2.367(2) ?
    Ti1 C23 . 2.371(2) ?
    Ti1 C17 . 2.395(3) ?
    Ti1 C19 . 2.395(2) ?
    Ti1 C20 . 2.397(2) ?
    Ti1 C21 . 2.410(2) ?
    Ti1 C25 . 2.428(2) ?
    Ti1 C22 . 2.430(2) ?
    O1 C15 . 1.268(2) ?
    N1 C12 . 1.332(2) ?
    N1 C13 . 1.349(2) ?
    O4 C16 . 1.218(2) ?
    O5 C10 . 1.340(2) ?
    O5 C9 . 1.458(2) ?
    O3 C16 . 1.282(2) ?
    C11 C12 . 1.377(3) ?
    C11 C10 . 1.390(3) ?
    C11 H11 . 0.9500 ?
    C16 C12 . 1.512(2) ?
    O2 C15 . 1.235(2) ?
    C10 C14 . 1.402(3) ?
    C6 C5 . 1.376(3) ?
    C6 C7 . 1.390(3) ?
    C6 C9 . 1.495(3) ?
    C15 C13 . 1.499(3) ?
    C14 C13 . 1.364(3) ?
    C14 H14 . 0.9500 ?
    C3 C8 . 1.367(3) ?
    C3 C4 . 1.389(3) ?
    C3 C2 . 1.488(3) ?
    C9 H9A . 0.9900 ?
    C9 H9B . 0.9900 ?
    C2 C1 . 1.286(3) ?
    C2 H2 . 0.9500 ?
    C22 C23 . 1.397(3) ?
    C22 C26 . 1.400(3) ?
    C22 H22 . 1.0000 ?
    C23 C24 . 1.423(3) ?
    C23 H23 . 1.0000 ?
    C4 C5 . 1.388(3) ?
    C4 H4 . 0.9500 ?
    C1 H1A . 0.9500 ?
    C1 H1B . 0.9500 ?
    C26 C25 . 1.399(3) ?
    C26 H26 . 1.0000 ?
    C19 C20 . 1.388(3) ?
    C19 C18 . 1.392(4) ?
    C19 H19 . 1.0000 ?
    C7 C8 . 1.371(3) ?
    C7 H7 . 0.9500 ?
    C21 C17 . 1.382(4) ?
    C21 C20 . 1.383(4) ?
    C21 H21 . 1.0000 ?
    C25 C24 . 1.384(3) ?
    C25 H25 . 1.0000 ?
    C8 H8 . 0.9500 ?
    C24 H24 . 1.0000 ?
    C5 H5 . 0.9500 ?
    C20 H20 . 1.0000 ?
    C18 C17 . 1.408(4) ?
    C18 H18 . 1.0000 ?
    C17 H17 . 1.0000 ?
    O6 H6O1 . 0.97(4) ?
    O6 H6O2 . 1.08(5) ?
loop_
    _geom_angle_atom_site_label_1
    _geom_angle_atom_site_label_2
    _geom_angle_atom_site_label_3
    _geom_angle_site_symmetry_1
    _geom_angle_site_symmetry_3
    _geom_angle
    _geom_angle_publ_flag
    O3 Ti1 O1 . . 141.08(5) ?
    O3 Ti1 N1 . . 70.70(5) ?
    O1 Ti1 N1 . . 70.40(5) ?
    O3 Ti1 C24 . . 86.58(7) ?
    O1 Ti1 C24 . . 122.70(7) ?
    N1 Ti1 C24 . . 134.41(8) ?
    O3 Ti1 C18 . . 127.10(8) ?
    O1 Ti1 C18 . . 74.28(8) ?
    N1 Ti1 C18 . . 121.54(9) ?
    C24 Ti1 C18 . . 103.80(11) ?
    O3 Ti1 C23 . . 121.20(7) ?
    O1 Ti1 C23 . . 89.18(7) ?
    N1 Ti1 C23 . . 137.22(7) ?
    C24 Ti1 C23 . . 35.03(8) ?
    C18 Ti1 C23 . . 85.68(10) ?
    O3 Ti1 C17 . . 104.91(9) ?
    O1 Ti1 C17 . . 74.53(9) ?
    N1 Ti1 C17 . . 91.09(9) ?
    C24 Ti1 C17 . . 133.61(9) ?
    C18 Ti1 C17 . . 34.39(10) ?
    C23 Ti1 C17 . . 119.97(10) ?
    O3 Ti1 C19 . . 104.79(7) ?
    O1 Ti1 C19 . . 106.35(8) ?
    N1 Ti1 C19 . . 145.69(8) ?
    C24 Ti1 C19 . . 77.24(9) ?
    C18 Ti1 C19 . . 33.99(9) ?
    C23 Ti1 C19 . . 75.21(9) ?
    C17 Ti1 C19 . . 56.38(9) ?
    O3 Ti1 C20 . . 73.27(7) ?
    O1 Ti1 C20 . . 127.76(8) ?
    N1 Ti1 C20 . . 120.90(8) ?
    C24 Ti1 C20 . . 86.97(9) ?
    C18 Ti1 C20 . . 56.14(9) ?
    C23 Ti1 C20 . . 101.46(8) ?
    C17 Ti1 C20 . . 55.74(9) ?
    C19 Ti1 C20 . . 33.69(8) ?
    O3 Ti1 C21 . . 73.49(8) ?
    O1 Ti1 C21 . . 106.03(8) ?
    N1 Ti1 C21 . . 91.28(8) ?
    C24 Ti1 C21 . . 120.12(9) ?
    C18 Ti1 C21 . . 56.25(10) ?
    C23 Ti1 C21 . . 131.06(9) ?
    C17 Ti1 C21 . . 33.42(9) ?
    C19 Ti1 C21 . . 55.95(9) ?
    C20 Ti1 C21 . . 33.45(8) ?
    O3 Ti1 C25 . . 69.60(7) ?
    O1 Ti1 C25 . . 119.59(7) ?
    N1 Ti1 C25 . . 100.85(7) ?
    C24 Ti1 C25 . . 33.57(8) ?
    C18 Ti1 C25 . . 137.22(10) ?
    C23 Ti1 C25 . . 56.56(8) ?
    C17 Ti1 C25 . . 163.88(9) ?
    C19 Ti1 C25 . . 109.41(9) ?
    C20 Ti1 C25 . . 108.38(9) ?
    C21 Ti1 C25 . . 134.30(9) ?
    O3 Ti1 C22 . . 122.84(7) ?
    O1 Ti1 C22 . . 68.64(7) ?
    N1 Ti1 C22 . . 103.68(7) ?
    C24 Ti1 C22 . . 56.37(8) ?
    C18 Ti1 C22 . . 104.80(10) ?
    C23 Ti1 C22 . . 33.79(7) ?
    C17 Ti1 C22 . . 132.24(10) ?
    C19 Ti1 C22 . . 106.62(9) ?
    C20 Ti1 C22 . . 135.25(8) ?
    C21 Ti1 C22 . . 160.63(9) ?
    C25 Ti1 C22 . . 55.38(8) ?
    C15 O1 Ti1 . . 123.54(12) ?
    C12 N1 C13 . . 118.42(16) ?
    C12 N1 Ti1 . . 120.74(11) ?
    C13 N1 Ti1 . . 120.83(12) ?
    C10 O5 C9 . . 117.14(15) ?
    C16 O3 Ti1 . . 124.24(11) ?
    C12 C11 C10 . . 118.02(17) ?
    C12 C11 H11 . . 121.0 ?
    C10 C11 H11 . . 121.0 ?
    O4 C16 O3 . . 126.64(17) ?
    O4 C16 C12 . . 121.14(18) ?
    O3 C16 C12 . . 112.22(16) ?
    N1 C12 C11 . . 123.48(16) ?
    N1 C12 C16 . . 111.92(16) ?
    C11 C12 C16 . . 124.54(16) ?
    O5 C10 C11 . . 125.36(17) ?
    O5 C10 C14 . . 115.93(16) ?
    C11 C10 C14 . . 118.70(18) ?
    C5 C6 C7 . . 117.8(2) ?
    C5 C6 C9 . . 121.3(2) ?
    C7 C6 C9 . . 120.8(2) ?
    O2 C15 O1 . . 125.71(19) ?
    O2 C15 C13 . . 120.75(18) ?
    O1 C15 C13 . . 113.55(16) ?
    C13 C14 C10 . . 119.17(17) ?
    C13 C14 H14 . . 120.4 ?
    C10 C14 H14 . . 120.4 ?
    N1 C13 C14 . . 122.19(17) ?
    N1 C13 C15 . . 111.25(16) ?
    C14 C13 C15 . . 126.54(17) ?
    C8 C3 C4 . . 118.7(2) ?
    C8 C3 C2 . . 119.0(2) ?
    C4 C3 C2 . . 122.3(2) ?
    O5 C9 C6 . . 108.73(16) ?
    O5 C9 H9A . . 109.9 ?
    C6 C9 H9A . . 109.9 ?
    O5 C9 H9B . . 109.9 ?
    C6 C9 H9B . . 109.9 ?
    H9A C9 H9B . . 108.3 ?
    C1 C2 C3 . . 127.9(3) ?
    C1 C2 H2 . . 116.1 ?
    C3 C2 H2 . . 116.1 ?
    C23 C22 C26 . . 108.9(2) ?
    C23 C22 Ti1 . . 70.76(12) ?
    C26 C22 Ti1 . . 73.61(12) ?
    C23 C22 H22 . . 125.5 ?
    C26 C22 H22 . . 125.5 ?
    Ti1 C22 H22 . . 125.5 ?
    C22 C23 C24 . . 106.7(2) ?
    C22 C23 Ti1 . . 75.45(13) ?
    C24 C23 Ti1 . . 72.03(12) ?
    C22 C23 H23 . . 126.2 ?
    C24 C23 H23 . . 126.2 ?
    Ti1 C23 H23 . . 126.2 ?
    C5 C4 C3 . . 120.3(2) ?
    C5 C4 H4 . . 119.9 ?
    C3 C4 H4 . . 119.9 ?
    C2 C1 H1A . . 120.0 ?
    C2 C1 H1B . . 120.0 ?
    H1A C1 H1B . . 120.0 ?
    C25 C26 C22 . . 107.5(2) ?
    C25 C26 Ti1 . . 72.89(13) ?
    C22 C26 Ti1 . . 72.97(13) ?
    C25 C26 H26 . . 126.0 ?
    C22 C26 H26 . . 126.0 ?
    Ti1 C26 H26 . . 126.0 ?
    C20 C19 C18 . . 107.4(2) ?
    C20 C19 Ti1 . . 73.22(13) ?
    C18 C19 Ti1 . . 71.90(13) ?
    C20 C19 H19 . . 126.1 ?
    C18 C19 H19 . . 126.1 ?
    Ti1 C19 H19 . . 126.1 ?
    C8 C7 C6 . . 121.3(2) ?
    C8 C7 H7 . . 119.3 ?
    C6 C7 H7 . . 119.3 ?
    C17 C21 C20 . . 108.2(2) ?
    C17 C21 Ti1 . . 72.68(15) ?
    C20 C21 Ti1 . . 72.74(13) ?
    C17 C21 H21 . . 125.7 ?
    C20 C21 H21 . . 125.7 ?
    Ti1 C21 H21 . . 125.7 ?
    C24 C25 C26 . . 108.6(2) ?
    C24 C25 Ti1 . . 70.47(13) ?
    C26 C25 Ti1 . . 73.69(13) ?
    C24 C25 H25 . . 125.6 ?
    C26 C25 H25 . . 125.6 ?
    Ti1 C25 H25 . . 125.6 ?
    C3 C8 C7 . . 120.9(2) ?
    C3 C8 H8 . . 119.5 ?
    C7 C8 H8 . . 119.5 ?
    C25 C24 C23 . . 108.19(19) ?
    C25 C24 Ti1 . . 75.96(13) ?
    C23 C24 Ti1 . . 72.94(12) ?
    C25 C24 H24 . . 125.5 ?
    C23 C24 H24 . . 125.5 ?
    Ti1 C24 H24 . . 125.5 ?
    C6 C5 C4 . . 121.0(2) ?
    C6 C5 H5 . . 119.5 ?
    C4 C5 H5 . . 119.5 ?
    C21 C20 C19 . . 108.8(2) ?
    C21 C20 Ti1 . . 73.81(13) ?
    C19 C20 Ti1 . . 73.10(13) ?
    C21 C20 H20 . . 125.4 ?
    C19 C20 H20 . . 125.4 ?
    Ti1 C20 H20 . . 125.4 ?
    C19 C18 C17 . . 107.8(2) ?
    C19 C18 Ti1 . . 74.11(14) ?
    C17 C18 Ti1 . . 73.88(15) ?
    C19 C18 H18 . . 125.7 ?
    C17 C18 H18 . . 125.7 ?
    Ti1 C18 H18 . . 125.7 ?
    C21 C17 C18 . . 107.7(2) ?
    C21 C17 Ti1 . . 73.90(14) ?
    C18 C17 Ti1 . . 71.73(15) ?
    C21 C17 H17 . . 125.9 ?
    C18 C17 H17 . . 125.9 ?
    Ti1 C17 H17 . . 125.9 ?
    H6O1 O6 H6O2 . . 106(3) ?
loop_
    _geom_torsion_atom_site_label_1
    _geom_torsion_atom_site_label_2
    _geom_torsion_atom_site_label_3
    _geom_torsion_atom_site_label_4
    _geom_torsion_site_symmetry_1
    _geom_torsion_site_symmetry_2
    _geom_torsion_site_symmetry_3
    _geom_torsion_site_symmetry_4
    _geom_torsion
    _geom_torsion_publ_flag
    O3 Ti1 O1 C15 . . . . -7.6(2) ?
    N1 Ti1 O1 C15 . . . . -5.47(16) ?
    C24 Ti1 O1 C15 . . . . 125.39(18) ?
    C18 Ti1 O1 C15 . . . . -138.1(2) ?
    C23 Ti1 O1 C15 . . . . 136.18(18) ?
    C17 Ti1 O1 C15 . . . . -102.33(19) ?
    C19 Ti1 O1 C15 . . . . -149.50(18) ?
    C20 Ti1 O1 C15 . . . . -119.92(18) ?
    C21 Ti1 O1 C15 . . . . -91.02(19) ?
    C25 Ti1 O1 C15 . . . . 86.12(19) ?
    C22 Ti1 O1 C15 . . . . 108.66(18) ?
    O3 Ti1 N1 C12 . . . . 1.13(13) ?
    O1 Ti1 N1 C12 . . . . -177.44(15) ?
    C24 Ti1 N1 C12 . . . . 65.56(17) ?
    C18 Ti1 N1 C12 . . . . -121.21(15) ?
    C23 Ti1 N1 C12 . . . . 116.57(15) ?
    C17 Ti1 N1 C12 . . . . -104.30(16) ?
    C19 Ti1 N1 C12 . . . . -86.97(19) ?
    C20 Ti1 N1 C12 . . . . -54.46(17) ?
    C21 Ti1 N1 C12 . . . . -70.87(15) ?
    C25 Ti1 N1 C12 . . . . 64.82(15) ?
    C22 Ti1 N1 C12 . . . . 121.54(15) ?
    O3 Ti1 N1 C13 . . . . -179.87(15) ?
    O1 Ti1 N1 C13 . . . . 1.56(14) ?
    C24 Ti1 N1 C13 . . . . -115.44(15) ?
    C18 Ti1 N1 C13 . . . . 57.79(17) ?
    C23 Ti1 N1 C13 . . . . -64.42(18) ?
    C17 Ti1 N1 C13 . . . . 74.70(16) ?
    C19 Ti1 N1 C13 . . . . 92.04(19) ?
    C20 Ti1 N1 C13 . . . . 124.55(15) ?
    C21 Ti1 N1 C13 . . . . 108.13(16) ?
    C25 Ti1 N1 C13 . . . . -116.18(15) ?
    C22 Ti1 N1 C13 . . . . -59.46(16) ?
    O1 Ti1 O3 C16 . . . . 4.2(2) ?
    N1 Ti1 O3 C16 . . . . 2.05(15) ?
    C24 Ti1 O3 C16 . . . . -137.75(16) ?
    C18 Ti1 O3 C16 . . . . 117.51(18) ?
    C23 Ti1 O3 C16 . . . . -132.14(16) ?
    C17 Ti1 O3 C16 . . . . 87.90(16) ?
    C19 Ti1 O3 C16 . . . . 146.41(16) ?
    C20 Ti1 O3 C16 . . . . 134.39(17) ?
    C21 Ti1 O3 C16 . . . . 99.43(17) ?
    C25 Ti1 O3 C16 . . . . -108.02(17) ?
    C22 Ti1 O3 C16 . . . . -92.09(16) ?
    Ti1 O3 C16 O4 . . . . 175.14(16) ?
    Ti1 O3 C16 C12 . . . . -4.3(2) ?
    C13 N1 C12 C11 . . . . 0.3(3) ?
    Ti1 N1 C12 C11 . . . . 179.30(14) ?
    C13 N1 C12 C16 . . . . 177.54(16) ?
    Ti1 N1 C12 C16 . . . . -3.4(2) ?
    C10 C11 C12 N1 . . . . 0.6(3) ?
    C10 C11 C12 C16 . . . . -176.32(17) ?
    O4 C16 C12 N1 . . . . -174.76(18) ?
    O3 C16 C12 N1 . . . . 4.7(2) ?
    O4 C16 C12 C11 . . . . 2.5(3) ?
    O3 C16 C12 C11 . . . . -178.03(18) ?
    C9 O5 C10 C11 . . . . 1.3(3) ?
    C9 O5 C10 C14 . . . . 179.90(18) ?
    C12 C11 C10 O5 . . . . 177.28(19) ?
    C12 C11 C10 C14 . . . . -1.3(3) ?
    Ti1 O1 C15 O2 . . . . -171.98(17) ?
    Ti1 O1 C15 C13 . . . . 7.9(3) ?
    O5 C10 C14 C13 . . . . -177.60(19) ?
    C11 C10 C14 C13 . . . . 1.1(3) ?
    C12 N1 C13 C14 . . . . -0.5(3) ?
    Ti1 N1 C13 C14 . . . . -179.50(15) ?
    C12 N1 C13 C15 . . . . -179.46(16) ?
    Ti1 N1 C13 C15 . . . . 1.5(2) ?
    C10 C14 C13 N1 . . . . -0.2(3) ?
    C10 C14 C13 C15 . . . . 178.62(19) ?
    O2 C15 C13 N1 . . . . 174.18(19) ?
    O1 C15 C13 N1 . . . . -5.7(3) ?
    O2 C15 C13 C14 . . . . -4.8(3) ?
    O1 C15 C13 C14 . . . . 175.3(2) ?
    C10 O5 C9 C6 . . . . -175.81(18) ?
    C5 C6 C9 O5 . . . . 110.4(2) ?
    C7 C6 C9 O5 . . . . -72.2(3) ?
    C8 C3 C2 C1 . . . . -167.4(3) ?
    C4 C3 C2 C1 . . . . 12.1(4) ?
    O3 Ti1 C22 C23 . . . . -98.28(15) ?
    O1 Ti1 C22 C23 . . . . 123.83(15) ?
    N1 Ti1 C22 C23 . . . . -173.93(14) ?
    C24 Ti1 C22 C23 . . . . -39.25(14) ?
    C18 Ti1 C22 C23 . . . . 57.67(16) ?
    C17 Ti1 C22 C23 . . . . 81.74(18) ?
    C19 Ti1 C22 C23 . . . . 22.37(16) ?
    C20 Ti1 C22 C23 . . . . 1.2(2) ?
    C21 Ti1 C22 C23 . . . . 46.4(3) ?
    C25 Ti1 C22 C23 . . . . -80.06(15) ?
    O3 Ti1 C22 C26 . . . . 19.10(15) ?
    O1 Ti1 C22 C26 . . . . -118.78(14) ?
    N1 Ti1 C22 C26 . . . . -56.55(14) ?
    C24 Ti1 C22 C26 . . . . 78.13(15) ?
    C18 Ti1 C22 C26 . . . . 175.05(14) ?
    C23 Ti1 C22 C26 . . . . 117.4(2) ?
    C17 Ti1 C22 C26 . . . . -160.88(14) ?
    C19 Ti1 C22 C26 . . . . 139.76(14) ?
    C20 Ti1 C22 C26 . . . . 118.57(15) ?
    C21 Ti1 C22 C26 . . . . 163.8(2) ?
    C25 Ti1 C22 C26 . . . . 37.32(13) ?
    C26 C22 C23 C24 . . . . 1.5(3) ?
    Ti1 C22 C23 C24 . . . . 65.74(15) ?
    C26 C22 C23 Ti1 . . . . -64.19(16) ?
    O3 Ti1 C23 C22 . . . . 103.60(14) ?
    O1 Ti1 C23 C22 . . . . -50.69(14) ?
    N1 Ti1 C23 C22 . . . . 8.7(2) ?
    C24 Ti1 C23 C22 . . . . 113.4(2) ?
    C18 Ti1 C23 C22 . . . . -124.99(16) ?
    C17 Ti1 C23 C22 . . . . -122.25(16) ?
    C19 Ti1 C23 C22 . . . . -157.84(16) ?
    C20 Ti1 C23 C22 . . . . -179.15(15) ?
    C21 Ti1 C23 C22 . . . . -161.41(14) ?
    C25 Ti1 C23 C22 . . . . 76.28(15) ?
    O3 Ti1 C23 C24 . . . . -9.79(16) ?
    O1 Ti1 C23 C24 . . . . -164.07(14) ?
    N1 Ti1 C23 C24 . . . . -104.69(15) ?
    C18 Ti1 C23 C24 . . . . 121.63(15) ?
    C17 Ti1 C23 C24 . . . . 124.36(15) ?
    C19 Ti1 C23 C24 . . . . 88.78(15) ?
    C20 Ti1 C23 C24 . . . . 67.47(15) ?
    C21 Ti1 C23 C24 . . . . 85.21(17) ?
    C25 Ti1 C23 C24 . . . . -37.11(13) ?
    C22 Ti1 C23 C24 . . . . -113.4(2) ?
    C8 C3 C4 C5 . . . . 1.4(3) ?
    C2 C3 C4 C5 . . . . -178.0(2) ?
    C23 C22 C26 C25 . . . . -2.8(3) ?
    Ti1 C22 C26 C25 . . . . -65.21(15) ?
    C23 C22 C26 Ti1 . . . . 62.38(16) ?
    O3 Ti1 C26 C25 . . . . -48.98(14) ?
    O1 Ti1 C26 C25 . . . . 169.90(14) ?
    N1 Ti1 C26 C25 . . . . -119.49(14) ?
    C24 Ti1 C26 C25 . . . . 36.31(13) ?
    C18 Ti1 C26 C25 . . . . 107.89(18) ?
    C23 Ti1 C26 C25 . . . . 78.72(14) ?
    C17 Ti1 C26 C25 . . . . 163.7(3) ?
    C19 Ti1 C26 C25 . . . . 61.25(17) ?
    C20 Ti1 C26 C25 . . . . 14.9(2) ?
    C21 Ti1 C26 C25 . . . . -44.9(4) ?
    C22 Ti1 C26 C25 . . . . 115.06(19) ?
    O3 Ti1 C26 C22 . . . . -164.04(13) ?
    O1 Ti1 C26 C22 . . . . 54.84(13) ?
    N1 Ti1 C26 C22 . . . . 125.45(13) ?
    C24 Ti1 C26 C22 . . . . -78.75(14) ?
    C18 Ti1 C26 C22 . . . . -7.2(2) ?
    C23 Ti1 C26 C22 . . . . -36.34(13) ?
    C17 Ti1 C26 C22 . . . . 48.7(3) ?
    C19 Ti1 C26 C22 . . . . -53.81(17) ?
    C20 Ti1 C26 C22 . . . . -100.11(16) ?
    C21 Ti1 C26 C22 . . . . -160.0(3) ?
    C25 Ti1 C26 C22 . . . . -115.06(19) ?
    O3 Ti1 C19 C20 . . . . -21.07(17) ?
    O1 Ti1 C19 C20 . . . . 135.28(16) ?
    N1 Ti1 C19 C20 . . . . 56.2(2) ?
    C24 Ti1 C19 C20 . . . . -104.00(17) ?
    C18 Ti1 C19 C20 . . . . 115.3(2) ?
    C23 Ti1 C19 C20 . . . . -140.05(18) ?
    C17 Ti1 C19 C20 . . . . 77.21(18) ?
    C21 Ti1 C19 C20 . . . . 36.71(15) ?
    C25 Ti1 C19 C20 . . . . -94.26(17) ?
    C22 Ti1 C19 C20 . . . . -152.69(16) ?
    O3 Ti1 C19 C18 . . . . -136.42(17) ?
    O1 Ti1 C19 C18 . . . . 19.93(19) ?
    N1 Ti1 C19 C18 . . . . -59.1(2) ?
    C24 Ti1 C19 C18 . . . . 140.65(19) ?
    C23 Ti1 C19 C18 . . . . 104.61(18) ?
    C17 Ti1 C19 C18 . . . . -38.14(17) ?
    C20 Ti1 C19 C18 . . . . -115.3(2) ?
    C21 Ti1 C19 C18 . . . . -78.64(18) ?
    C25 Ti1 C19 C18 . . . . 150.40(17) ?
    C22 Ti1 C19 C18 . . . . 91.96(18) ?
    C5 C6 C7 C8 . . . . 1.0(3) ?
    C9 C6 C7 C8 . . . . -176.5(2) ?
    O3 Ti1 C21 C17 . . . . -159.45(18) ?
    O1 Ti1 C21 C17 . . . . -20.07(18) ?
    N1 Ti1 C21 C17 . . . . -90.03(17) ?
    C24 Ti1 C21 C17 . . . . 124.66(17) ?
    C18 Ti1 C21 C17 . . . . 37.87(16) ?
    C23 Ti1 C21 C17 . . . . 83.3(2) ?
    C19 Ti1 C21 C17 . . . . 79.10(18) ?
    C20 Ti1 C21 C17 . . . . 116.1(2) ?
    C25 Ti1 C21 C17 . . . . 163.41(16) ?
    C22 Ti1 C21 C17 . . . . 50.9(3) ?
    O3 Ti1 C21 C20 . . . . 84.48(15) ?
    O1 Ti1 C21 C20 . . . . -136.14(15) ?
    N1 Ti1 C21 C20 . . . . 153.90(16) ?
    C24 Ti1 C21 C20 . . . . 8.59(19) ?
    C18 Ti1 C21 C20 . . . . -78.20(17) ?
    C23 Ti1 C21 C20 . . . . -32.8(2) ?
    C17 Ti1 C21 C20 . . . . -116.1(2) ?
    C19 Ti1 C21 C20 . . . . -36.97(15) ?
    C25 Ti1 C21 C20 . . . . 47.3(2) ?
    C22 Ti1 C21 C20 . . . . -65.1(3) ?
    C22 C26 C25 C24 . . . . 3.0(3) ?
    Ti1 C26 C25 C24 . . . . -62.23(16) ?
    C22 C26 C25 Ti1 . . . . 65.26(16) ?
    O3 Ti1 C25 C24 . . . . -116.45(14) ?
    O1 Ti1 C25 C24 . . . . 105.53(14) ?
    N1 Ti1 C25 C24 . . . . 179.04(13) ?
    C18 Ti1 C25 C24 . . . . 6.6(2) ?
    C23 Ti1 C25 C24 . . . . 38.78(13) ?
    C17 Ti1 C25 C24 . . . . -43.8(4) ?
    C19 Ti1 C25 C24 . . . . -17.37(15) ?
    C20 Ti1 C25 C24 . . . . -53.02(15) ?
    C21 Ti1 C25 C24 . . . . -78.31(18) ?
    C22 Ti1 C25 C24 . . . . 79.82(15) ?
    O3 Ti1 C25 C26 . . . . 126.40(15) ?
    O1 Ti1 C25 C26 . . . . -11.62(16) ?
    N1 Ti1 C25 C26 . . . . 61.89(14) ?
    C24 Ti1 C25 C26 . . . . -117.1(2) ?
    C18 Ti1 C25 C26 . . . . -110.53(17) ?
    C23 Ti1 C25 C26 . . . . -78.36(14) ?
    C17 Ti1 C25 C26 . . . . -160.9(3) ?
    C19 Ti1 C25 C26 . . . . -134.52(14) ?
    C20 Ti1 C25 C26 . . . . -170.17(14) ?
    C21 Ti1 C25 C26 . . . . 164.54(14) ?
    C22 Ti1 C25 C26 . . . . -37.33(13) ?
    C4 C3 C8 C7 . . . . -1.3(3) ?
    C2 C3 C8 C7 . . . . 178.2(2) ?
    C6 C7 C8 C3 . . . . 0.1(4) ?
    C26 C25 C24 C23 . . . . -2.1(3) ?
    Ti1 C25 C24 C23 . . . . -66.39(16) ?
    C26 C25 C24 Ti1 . . . . 64.30(16) ?
    C22 C23 C24 C25 . . . . 0.3(3) ?
    Ti1 C23 C24 C25 . . . . 68.41(16) ?
    C22 C23 C24 Ti1 . . . . -68.08(16) ?
    O3 Ti1 C24 C25 . . . . 57.21(13) ?
    O1 Ti1 C24 C25 . . . . -95.39(14) ?
    N1 Ti1 C24 C25 . . . . -1.32(18) ?
    C18 Ti1 C24 C25 . . . . -175.38(14) ?
    C23 Ti1 C24 C25 . . . . -114.42(19) ?
    C17 Ti1 C24 C25 . . . . 164.61(16) ?
    C19 Ti1 C24 C25 . . . . 163.22(15) ?
    C20 Ti1 C24 C25 . . . . 130.61(14) ?
    C21 Ti1 C24 C25 . . . . 125.88(14) ?
    C22 Ti1 C24 C25 . . . . -76.60(15) ?
    O3 Ti1 C24 C23 . . . . 171.63(14) ?
    O1 Ti1 C24 C23 . . . . 19.03(17) ?
    N1 Ti1 C24 C23 . . . . 113.10(14) ?
    C18 Ti1 C24 C23 . . . . -60.96(15) ?
    C17 Ti1 C24 C23 . . . . -80.97(18) ?
    C19 Ti1 C24 C23 . . . . -82.37(15) ?
    C20 Ti1 C24 C23 . . . . -114.97(15) ?
    C21 Ti1 C24 C23 . . . . -119.70(14) ?
    C25 Ti1 C24 C23 . . . . 114.42(19) ?
    C22 Ti1 C24 C23 . . . . 37.81(13) ?
    C7 C6 C5 C4 . . . . -0.9(3) ?
    C9 C6 C5 C4 . . . . 176.62(19) ?
    C3 C4 C5 C6 . . . . -0.3(3) ?
    C17 C21 C20 C19 . . . . 0.7(3) ?
    Ti1 C21 C20 C19 . . . . 65.25(17) ?
    C17 C21 C20 Ti1 . . . . -64.51(17) ?
    C18 C19 C20 C21 . . . . -1.5(3) ?
    Ti1 C19 C20 C21 . . . . -65.71(17) ?
    C18 C19 C20 Ti1 . . . . 64.22(17) ?
    O3 Ti1 C20 C21 . . . . -85.23(16) ?
    O1 Ti1 C20 C21 . . . . 57.39(18) ?
    N1 Ti1 C20 C21 . . . . -30.84(18) ?
    C24 Ti1 C20 C21 . . . . -172.57(16) ?
    C18 Ti1 C20 C21 . . . . 78.58(18) ?
    C23 Ti1 C20 C21 . . . . 155.36(16) ?
    C17 Ti1 C20 C21 . . . . 36.77(16) ?
    C19 Ti1 C20 C21 . . . . 116.1(2) ?
    C25 Ti1 C20 C21 . . . . -146.32(16) ?
    C22 Ti1 C20 C21 . . . . 154.69(15) ?
    O3 Ti1 C20 C19 . . . . 158.72(17) ?
    O1 Ti1 C20 C19 . . . . -58.66(19) ?
    N1 Ti1 C20 C19 . . . . -146.89(15) ?
    C24 Ti1 C20 C19 . . . . 71.38(17) ?
    C18 Ti1 C20 C19 . . . . -37.47(16) ?
    C23 Ti1 C20 C19 . . . . 39.31(18) ?
    C17 Ti1 C20 C19 . . . . -79.28(19) ?
    C21 Ti1 C20 C19 . . . . -116.1(2) ?
    C25 Ti1 C20 C19 . . . . 97.63(17) ?
    C22 Ti1 C20 C19 . . . . 38.6(2) ?
    C20 C19 C18 C17 . . . . 1.7(3) ?
    Ti1 C19 C18 C17 . . . . 66.75(18) ?
    C20 C19 C18 Ti1 . . . . -65.09(17) ?
    O3 Ti1 C18 C19 . . . . 56.7(2) ?
    O1 Ti1 C18 C19 . . . . -160.13(19) ?
    N1 Ti1 C18 C19 . . . . 145.42(15) ?
    C24 Ti1 C18 C19 . . . . -39.55(18) ?
    C23 Ti1 C18 C19 . . . . -69.77(17) ?
    C17 Ti1 C18 C19 . . . . 114.4(2) ?
    C20 Ti1 C18 C19 . . . . 37.13(16) ?
    C21 Ti1 C18 C19 . . . . 77.66(17) ?
    C25 Ti1 C18 C19 . . . . -43.3(2) ?
    C22 Ti1 C18 C19 . . . . -97.89(17) ?
    O3 Ti1 C18 C17 . . . . -57.7(2) ?
    O1 Ti1 C18 C17 . . . . 85.44(17) ?
    N1 Ti1 C18 C17 . . . . 31.00(19) ?
    C24 Ti1 C18 C17 . . . . -153.98(16) ?
    C23 Ti1 C18 C17 . . . . 175.80(17) ?
    C19 Ti1 C18 C17 . . . . -114.4(2) ?
    C20 Ti1 C18 C17 . . . . -77.30(17) ?
    C21 Ti1 C18 C17 . . . . -36.77(16) ?
    C25 Ti1 C18 C17 . . . . -157.74(16) ?
    C22 Ti1 C18 C17 . . . . 147.69(16) ?
    C20 C21 C17 C18 . . . . 0.3(3) ?
    Ti1 C21 C17 C18 . . . . -64.25(18) ?
    C20 C21 C17 Ti1 . . . . 64.55(17) ?
    C19 C18 C17 C21 . . . . -1.2(3) ?
    Ti1 C18 C17 C21 . . . . 65.69(18) ?
    C19 C18 C17 Ti1 . . . . -66.91(17) ?
    O3 Ti1 C17 C21 . . . . 20.38(18) ?
    O1 Ti1 C17 C21 . . . . 159.99(18) ?
    N1 Ti1 C17 C21 . . . . 90.68(17) ?
    C24 Ti1 C17 C21 . . . . -79.3(2) ?
    C18 Ti1 C17 C21 . . . . -115.4(2) ?
    C23 Ti1 C17 C21 . . . . -120.19(18) ?
    C19 Ti1 C17 C21 . . . . -77.68(17) ?
    C20 Ti1 C17 C21 . . . . -36.81(15) ?
    C25 Ti1 C17 C21 . . . . -47.4(4) ?
    C22 Ti1 C17 C21 . . . . -159.64(15) ?
    O3 Ti1 C17 C18 . . . . 135.74(16) ?
    O1 Ti1 C17 C18 . . . . -84.65(17) ?
    N1 Ti1 C17 C18 . . . . -153.96(16) ?
    C24 Ti1 C17 C18 . . . . 36.0(2) ?
    C23 Ti1 C17 C18 . . . . -4.8(2) ?
    C19 Ti1 C17 C18 . . . . 37.68(15) ?
    C20 Ti1 C17 C18 . . . . 78.55(17) ?
    C21 Ti1 C17 C18 . . . . 115.4(2) ?
    C25 Ti1 C17 C18 . . . . 67.9(4) ?
    C22 Ti1 C17 C18 . . . . -44.3(2) ?
loop_
    _geom_hbond_atom_site_label_D
    _geom_hbond_atom_site_label_H
    _geom_hbond_atom_site_label_A
    _geom_hbond_site_symmetry_A
    _geom_hbond_distance_DH
    _geom_hbond_distance_HA
    _geom_hbond_distance_DA
    _geom_hbond_angle_DHA
    O6 H6O1 O2 1_655 0.97(4) 1.89(4) 2.833(2) 164(3)
    O6 H6O2 O2 3_666 1.08(5) 1.79(5) 2.847(3) 165(4)
    C9 H9A O6 3_766 0.99 2.59 3.464(3) 148
    C14 H14 O6 3_666 0.95 2.42 3.303(3) 155
    C17 H17 O6 . 1.00 2.59 3.227(4) 121
    C22 H22 O3 1_455 1.00 2.50 3.420(3) 152
    C23 H23 O4 2_646 1.00 2.44 3.437(3) 174
