# Supplementary material for: Dicylopenta­dien­yl[4-(4-vinyl­benz­yloxy)pyridine-2,6-dicarboxyl­ato]titanium(IV) monohydrate
Source: Acta Crystallogr Sect E Struct Rep Online. 2010 Jun 16;66(Pt 7):m769–70. doi: 10.1107/S1600536810021148 (PMC3006885; doi:10.1107/S1600536810021148)
Supplement: Supplementary file 2 [file e-66-0m769-Isup2.hkl]

# 
# h,k,l, Fc-squared, Fo-squared, sigma(Fo-squared) and status flag 
# 
data_I
_shelx_title ' WWHZ in P2(1)/n' 
_shelx_refln_list_code          4 
_shelx_F_calc_maximum      174.55 
_exptl_crystal_F_000      1024.00 
_reflns_d_resolution_high  0.7519 
 
loop_ 
 _symmetry_equiv_pos_as_xyz 
 'x, y, z' 
 '-x+1/2, y+1/2, -z+1/2' 
 '-x, -y, -z' 
 'x-1/2, -y-1/2, z-1/2' 
 
_cell_length_a     7.1696 
_cell_length_b    13.7884 
_cell_length_c    22.4194 
_cell_angle_alpha  90.000 
_cell_angle_beta   97.460 
_cell_angle_gamma  90.000 
 
_shelx_F_squared_multiplier     1.000 
 
loop_ 
 _refln_index_h 
 _refln_index_k 
 _refln_index_l 
 _refln_F_squared_calc 
 _refln_F_squared_meas 
 _refln_F_squared_sigma 
 _refln_observed_status 
   2   0   0    29507.36    30265.11    164.68 o 
   4   0   0     3034.55     3036.70    103.43 o 
   6   0   0      198.71      256.32     21.72 o 
   8   0   0      804.75      842.62     42.59 o 
   1   1   0     1508.96     1501.26     84.72 o 
   2   1   0      546.54      576.32     15.41 o 
   3   1   0      185.56      155.91      6.90 o 
   4   1   0     8598.56     8800.23    143.72 o 
   5   1   0     1300.38     1289.26     32.88 o 
   6   1   0      228.53      212.43     14.14 o 
   7   1   0      979.10     1031.46     30.28 o 
   8   1   0        3.45        7.59      9.27 o 
   9   1   0        4.13        1.94     10.07 o 
   0   2   0     5890.00     5745.50    719.30 o 
   1   2   0     2678.56     2563.59    154.56 o 
   2   2   0        3.88        2.52      2.70 o 
   3   2   0     1093.38     1117.86     39.95 o 
   4   2   0     1004.79     1008.54     22.52 o 
   5   2   0      113.09      107.78      7.85 o 
   6   2   0      311.28      293.97     12.82 o 
   7   2   0       76.18       79.58     11.12 o 
   8   2   0       60.49       56.41     11.86 o 
   9   2   0       96.12      123.42     16.15 o 
   1   3   0      745.96      771.06     70.09 o 
   2   3   0       28.58       34.91      3.81 o 
   3   3   0      904.26      840.27     79.84 o 
   4   3   0     8565.45     8754.24    363.51 o 
   5   3   0     2245.16     2170.05     73.62 o 
   6   3   0     1295.89     1317.18     75.51 o 
   7   3   0      257.34      281.87     18.83 o 
   8   3   0       76.85       83.96     18.05 o 
   9   3   0       20.09       12.25     10.78 o 
   0   4   0      620.73      525.53     72.81 o 
   1   4   0       29.85       29.89      3.02 o 
   2   4   0      615.47      597.05     25.43 o 
   3   4   0       27.21       30.70      3.02 o 
   4   4   0      946.18      924.67     34.33 o 
   5   4   0      100.15      116.87      8.29 o 
   6   4   0       33.99       37.36      7.13 o 
   7   4   0        4.32        1.92      7.90 o 
   8   4   0      170.30      173.62     15.96 o 
   9   4   0        0.03        6.78     10.27 o 
   1   5   0       27.71       33.27      2.68 o 
   2   5   0     3160.07     3194.37    188.25 o 
   3   5   0       88.10       94.12     10.53 o 
   4   5   0      251.76      237.24     10.42 o 
   5   5   0      168.22      176.18     10.39 o 
   6   5   0      142.40      155.46     10.70 o 
   7   5   0      397.34      418.79     21.25 o 
   8   5   0        3.71        5.48      8.82 o 
   9   5   0        0.22       -1.40     10.07 o 
   0   6   0     1178.13     1068.26    135.72 o 
   1   6   0     5777.97     5848.74    629.17 o 
   2   6   0        1.49        7.83      4.40 o 
   3   6   0     4218.38     4013.24    194.55 o 
   4   6   0      563.86      582.10     27.46 o 
   5   6   0      308.98      262.79     16.54 o 
   6   6   0      182.65      171.75     22.15 o 
   7   6   0       12.96        3.93      8.43 o 
   8   6   0       13.23       17.77      9.94 o 
   1   7   0     2592.38     3071.91    299.66 o 
   2   7   0      424.62      486.22     34.26 o 
   3   7   0     1481.41     1437.09     92.34 o 
   4   7   0      663.96      658.96     45.84 o 
   5   7   0     1131.89     1145.41     59.24 o 
   6   7   0       60.70       66.87      8.78 o 
   7   7   0      343.28      356.53     16.73 o 
   8   7   0       30.63       24.02     10.86 o 
   0   8   0     3040.79     2685.33    459.15 o 
   1   8   0       32.74       38.65      6.91 o 
   2   8   0      747.82      660.40     58.89 o 
   3   8   0       78.78       70.90      7.02 o 
   4   8   0       21.44       11.50      5.62 o 
   5   8   0       35.80       28.89      7.35 o 
   6   8   0       58.49       61.48      8.83 o 
   7   8   0       90.58       94.36     11.21 o 
   8   8   0      467.98      506.88     26.17 o 
   1   9   0      683.80      752.87     70.27 o 
   2   9   0      801.20      825.02     83.64 o 
   3   9   0      170.23      195.35     16.82 o 
   4   9   0     1189.39     1133.79     83.22 o 
   5   9   0      580.75      557.34     18.42 o 
   6   9   0      138.51      133.46     11.48 o 
   7   9   0      252.92      237.88     15.45 o 
   8   9   0       75.87       90.15     21.22 o 
   0  10   0      553.93      615.28     89.54 o 
   1  10   0      842.03      939.34     96.65 o 
   2  10   0      558.67      567.66     49.19 o 
   3  10   0      889.08      956.70     80.20 o 
   4  10   0      151.65      156.20     13.67 o 
   5  10   0       70.63       74.14      9.49 o 
   6  10   0        7.21        9.49      7.38 o 
   7  10   0        4.48        8.04      8.47 o 
   1  11   0      169.89      154.46     11.79 o 
   2  11   0      316.52      317.21     20.89 o 
   3  11   0      385.26      402.47     28.55 o 
   4  11   0      660.72      589.29     43.20 o 
   5  11   0       14.25       12.97      7.42 o 
   6  11   0      108.94      111.91     13.50 o 
   7  11   0       29.66       23.75     12.54 o 
   0  12   0     3954.51     3965.21    622.88 o 
   1  12   0      299.48      327.10     31.82 o 
   2  12   0      904.71      914.37     82.40 o 
   3  12   0       43.76       36.67      9.71 o 
   4  12   0      142.13      139.19     15.58 o 
   5  12   0      151.86      154.58     12.81 o 
   6  12   0       18.72       16.33      8.48 o 
   7  12   0        4.59       -2.44     17.67 o 
   1  13   0       30.22       28.02      7.95 o 
   2  13   0      857.70      855.94     82.52 o 
   3  13   0       75.96       90.35     13.87 o 
   4  13   0     1007.05     1012.04     69.36 o 
   5  13   0        0.21       -2.08      7.49 o 
   6  13   0       77.06       89.77     29.98 o 
   0  14   0       33.90       11.03     13.55 o 
   1  14   0      197.99      217.31     34.88 o 
   2  14   0      338.19      338.57     37.68 o 
   3  14   0       24.76       24.19     14.58 o 
   4  14   0      141.37      108.29     12.14 o 
   5  14   0        1.69       -6.38      8.12 o 
   6  14   0       50.29       29.27     21.07 o 
   1  15   0       21.18       23.81      8.85 o 
   2  15   0       31.51       38.84      9.47 o 
   3  15   0       40.40       42.69     10.13 o 
   4  15   0      298.18      301.33     21.78 o 
   5  15   0      183.22      189.97     28.40 o 
   0  16   0      559.57      652.86     39.73 o 
   1  16   0       36.68       64.19     13.21 o 
   2  16   0      257.06      266.72     33.32 o 
   3  16   0        5.50       -0.53      8.85 o 
   4  16   0        0.18       -8.58      8.58 o 
   1  17   0       40.31       38.99     12.25 o 
   2  17   0      106.14      104.37     25.61 o 
   3  17   0       82.72       88.60     15.70 o 
   0  18   0        0.16        4.66     17.06 o 
   1  18   0      297.58      326.29     24.05 o 
  -9   0   1      117.76      158.42     24.24 o 
  -7   0   1      548.40      565.04     32.63 o 
  -5   0   1     1514.70     1511.31     26.00 o 
  -3   0   1     1948.32     1814.23     32.86 o 
  -1   0   1    22300.98    22606.58    153.77 o 
   1   0   1    14829.26    12519.86   1184.94 o 
   3   0   1        0.23       -1.26      3.19 o 
   5   0   1      538.30      505.51     18.09 o 
   7   0   1     3985.65     4203.96     83.77 o 
   9   0   1       23.02       11.75     15.65 o 
  -9   1   1       21.18       26.93     11.63 o 
  -8   1   1      155.32      134.85     15.44 o 
  -7   1   1       51.31       55.81     10.52 o 
  -6   1   1      834.50      820.39     26.42 o 
  -5   1   1      322.00      365.69     20.41 o 
  -4   1   1    10029.08    10054.48    182.78 o 
  -3   1   1     1531.21     1567.47     62.01 o 
  -2   1   1    16190.79    16852.54    212.07 o 
  -1   1   1     4367.61     4626.90    112.08 o 
   0   1   1     4198.71     4156.86     31.94 o 
   1   1   1      247.49      336.19     16.85 o 
   2   1   1     2427.64     2385.48    141.78 o 
   3   1   1      823.73      773.35     30.80 o 
   4   1   1     1879.94     1833.13     55.44 o 
   5   1   1      224.59      213.87      8.00 o 
   6   1   1      490.08      499.76     19.80 o 
   7   1   1       10.63        9.32      8.30 o 
   8   1   1        8.99       20.00      9.98 o 
   9   1   1        2.84        4.61      9.96 o 
  -9   2   1        0.59       -4.81     12.94 o 
  -8   2   1      939.17      947.64     31.66 o 
  -7   2   1       69.12       75.74     12.35 o 
  -6   2   1      274.95      292.40     12.79 o 
  -5   2   1       68.59       62.82      6.41 o 
  -4   2   1      716.43      703.83     19.08 o 
  -3   2   1     1613.88     1765.55     70.59 o 
  -2   2   1     4946.65     5424.59    369.57 o 
  -1   2   1      859.45     1066.43     48.74 o 
   0   2   1    19565.46    19387.54   1268.37 o 
   1   2   1     5363.68     5075.87    233.10 o 
   2   2   1    10879.65    10302.07    524.89 o 
   3   2   1       69.24       70.75      5.08 o 
   4   2   1      399.78      473.41     15.75 o 
   5   2   1      144.97      134.84     10.32 o 
   6   2   1      155.31      141.30     12.66 o 
   7   2   1      465.74      485.75     28.45 o 
   8   2   1      316.47      332.44     20.83 o 
   9   2   1        0.01       -6.11      9.55 o 
  -9   3   1       47.20       58.24     12.90 o 
  -8   3   1        5.47        6.05      7.87 o 
  -7   3   1      146.96      170.20     14.36 o 
  -6   3   1       21.88       22.00      6.38 o 
  -5   3   1     1556.64     1490.06     74.68 o 
  -4   3   1     1081.29     1031.22     36.26 o 
  -3   3   1     4400.96     4357.27    153.73 o 
  -2   3   1       53.17       40.92      2.83 o 
  -1   3   1    13842.79    14603.49    581.18 o 
   0   3   1       98.75       95.15      8.50 o 
   1   3   1     1521.16     1385.63    100.95 o 
   2   3   1      414.44      346.75     16.18 o 
   3   3   1     2302.25     2394.36    145.79 o 
   4   3   1     1898.65     1860.54     71.03 o 
   5   3   1      192.20      177.76      9.81 o 
   6   3   1      484.40      486.98     15.69 o 
   7   3   1       12.50       13.46      8.59 o 
   8   3   1        0.78        0.50      7.48 o 
   9   3   1       11.76       11.36     10.45 o 
  -9   4   1      124.64      142.39     16.62 o 
  -8   4   1      158.05      170.51     15.96 o 
  -7   4   1        3.89        5.96      7.54 o 
  -6   4   1      132.75      138.92      9.87 o 
  -5   4   1      540.71      565.63     23.07 o 
  -4   4   1      580.78      658.93     19.50 o 
  -3   4   1      435.64      460.20     19.99 o 
  -2   4   1      433.62      455.56     10.47 o 
  -1   4   1       30.23       73.18      6.60 o 
   0   4   1       15.65       17.10      2.51 o 
   1   4   1       45.72       25.68      2.97 o 
   2   4   1      385.71      336.06     20.23 o 
   3   4   1     8561.64     8717.81    339.65 o 
   4   4   1       90.59       88.81      7.74 o 
   5   4   1      594.98      564.18     42.86 o 
   6   4   1      287.54      245.54     14.96 o 
   7   4   1       61.23       69.23     15.42 o 
   8   4   1        3.31       -5.12      7.85 o 
   9   4   1       37.56       48.49     13.10 o 
  -9   5   1       28.29       38.80     12.67 o 
  -8   5   1        9.28       18.99      9.95 o 
  -7   5   1      327.55      363.44     16.13 o 
  -6   5   1        3.46        1.51      5.97 o 
  -5   5   1      463.82      448.53     23.18 o 
  -4   5   1     1844.45     1802.73     74.73 o 
  -3   5   1       15.14       12.54      4.07 o 
  -2   5   1      345.52      367.49     27.24 o 
  -1   5   1      944.48      906.70     99.93 o 
   0   5   1     1446.66     1476.75    133.37 o 
   1   5   1     2097.36     2066.67    157.43 o 
   2   5   1       47.99      101.97     11.80 o 
   3   5   1      117.51       84.70      8.25 o 
   4   5   1       10.98        8.43      4.44 o 
   5   5   1      376.16      399.31     22.03 o 
   6   5   1       13.75        5.94      6.09 o 
   7   5   1      547.74      574.58     24.15 o 
   8   5   1       12.28        9.79      9.37 o 
   9   5   1       24.66       41.68     18.01 o 
  -8   6   1      167.46      176.94     16.44 o 
  -7   6   1        0.29       -4.69      6.33 o 
  -6   6   1      123.77      108.16      9.77 o 
  -5   6   1       19.27       10.26      5.57 o 
  -4   6   1      259.46      265.79     13.96 o 
  -3   6   1       11.47        6.78      4.17 o 
  -2   6   1     4063.13     3695.81    285.26 o 
  -1   6   1     1949.00     1987.71    204.89 o 
   0   6   1     1881.38     1713.55    161.22 o 
   1   6   1     2490.11     2473.77    209.38 o 
   2   6   1      467.67      350.55     28.68 o 
   3   6   1        0.12        1.87      3.92 o 
   4   6   1      410.76      396.19     13.67 o 
   5   6   1        0.57        3.85      5.61 o 
   6   6   1      326.25      320.39     14.62 o 
   7   6   1       14.45       12.23      8.75 o 
   8   6   1      104.96      107.21     14.26 o 
  -8   7   1       97.47      109.28     19.35 o 
  -7   7   1      146.21      145.67     12.06 o 
  -6   7   1      988.48      952.82     34.86 o 
  -5   7   1        3.08        4.19      5.72 o 
  -4   7   1      460.05      418.91     27.75 o 
  -3   7   1      300.48      338.79     24.28 o 
  -2   7   1      504.07      460.53     36.86 o 
  -1   7   1      975.01      864.73     94.26 o 
   0   7   1      366.52      411.77     36.29 o 
   1   7   1      974.35      861.78     77.96 o 
   2   7   1     1394.76     1343.76    105.97 o 
   3   7   1      557.05      553.90     33.97 o 
   4   7   1      449.27      457.05     21.52 o 
   5   7   1       30.18       23.40      8.11 o 
   6   7   1      178.07      175.72     14.68 o 
   7   7   1      387.48      428.90     22.45 o 
   8   7   1       13.94       23.59     11.02 o 
  -8   8   1       27.82       23.74     17.29 o 
  -7   8   1       30.88       30.81      8.58 o 
  -6   8   1       30.68       41.87      8.06 o 
  -5   8   1       28.20       13.59      6.51 o 
  -4   8   1       32.29       24.66      6.28 o 
  -3   8   1     1447.61     1327.01     84.77 o 
  -2   8   1     1526.21     1559.78    148.83 o 
  -1   8   1     3488.22     3364.64    375.73 o 
   0   8   1      455.17      500.36     46.89 o 
   1   8   1      502.52      436.78     32.59 o 
   2   8   1       65.09       56.98      6.23 o 
   3   8   1      249.45      246.67     12.06 o 
   4   8   1       38.82       27.60      6.46 o 
   5   8   1      452.82      426.77     34.90 o 
   6   8   1        0.11       -3.55      5.90 o 
   7   8   1       20.14       22.20      8.39 o 
   8   8   1        0.84       -4.14      9.35 o 
  -8   9   1        8.78        3.09     15.23 o 
  -7   9   1       93.94      103.82     11.50 o 
  -6   9   1       50.91       50.57      8.75 o 
  -5   9   1      819.77      858.33     72.47 o 
  -4   9   1      121.14      110.72     12.31 o 
  -3   9   1      202.85      234.41     18.45 o 
  -2   9   1      406.94      400.10     28.67 o 
  -1   9   1      371.30      520.60     54.43 o 
   0   9   1      212.53      214.55     19.35 o 
   1   9   1       34.87       54.04      6.79 o 
   2   9   1       50.44       53.98      6.84 o 
   3   9   1      169.75      178.48     10.63 o 
   4   9   1      299.64      298.75     19.67 o 
   5   9   1      448.10      424.33     28.58 o 
   6   9   1      140.56      130.87     12.50 o 
   7   9   1       20.46       20.23      8.36 o 
   8   9   1       62.59       62.71     18.89 o 
  -7  10   1        0.07        5.16     10.97 o 
  -6  10   1       47.49       36.34      8.62 o 
  -5  10   1        0.96       -2.85      6.02 o 
  -4  10   1        9.81       17.35      7.07 o 
  -3  10   1       25.52       20.38      6.78 o 
  -2  10   1      325.37      358.60     26.87 o 
  -1  10   1       58.47       62.52     10.08 o 
   0  10   1     2469.59     2415.74    229.41 o 
   1  10   1       13.73       18.73      6.04 o 
   2  10   1     1250.72     1191.20     93.09 o 
   3  10   1      581.16      608.80     36.46 o 
   4  10   1       50.21       54.07      8.38 o 
   5  10   1       66.69       71.47      9.45 o 
   6  10   1        0.39        0.68      6.54 o 
   7  10   1       83.75       54.56     10.29 o 
  -7  11   1       36.28       43.19     13.36 o 
  -6  11   1      187.76      170.65     13.28 o 
  -5  11   1      482.50      493.48     43.29 o 
  -4  11   1     1169.87     1059.87     55.04 o 
  -3  11   1       12.80       12.49      7.00 o 
  -2  11   1       15.13       17.63      6.90 o 
  -1  11   1       54.20       55.18      7.79 o 
   0  11   1       96.64      107.81     11.20 o 
   1  11   1      386.64      395.29     25.15 o 
   2  11   1        1.26       -3.52      5.85 o 
   3  11   1       79.09       78.14      9.50 o 
   4  11   1      674.93      644.27     55.14 o 
   5  11   1       13.51        6.14      7.16 o 
   6  11   1       60.00       55.67      9.66 o 
   7  11   1        8.38       -0.63      8.23 o 
  -7  12   1       41.98       45.00     21.18 o 
  -6  12   1        0.24       -0.50      9.90 o 
  -5  12   1      104.34       87.62     10.64 o 
  -4  12   1       32.57       29.96      8.29 o 
  -3  12   1        8.88       10.97      7.29 o 
  -2  12   1       74.44       75.24      9.42 o 
  -1  12   1      288.24      317.72     31.68 o 
   0  12   1       66.26       89.08     10.96 o 
   1  12   1      586.51      623.32     52.47 o 
   2  12   1        3.98        2.21      6.32 o 
   3  12   1        8.02        5.55      6.98 o 
   4  12   1      235.93      267.88     23.46 o 
   5  12   1       70.59       66.39      9.95 o 
   6  12   1       26.06       20.78      8.84 o 
   7  12   1       52.26       45.44     13.43 o 
  -6  13   1        1.07        0.78     11.40 o 
  -5  13   1        7.85        5.99      7.86 o 
  -4  13   1      223.40      220.85     25.11 o 
  -3  13   1      290.84      298.17     21.53 o 
  -2  13   1      243.04      226.89     25.94 o 
  -1  13   1       53.12       58.31      9.27 o 
   0  13   1      338.22      339.66     35.73 o 
   1  13   1      230.28      249.32     21.61 o 
   2  13   1      478.05      453.51     26.86 o 
   3  13   1      918.98      919.54     77.77 o 
   4  13   1       37.13       58.07      9.95 o 
   5  13   1      247.07      243.53     22.89 o 
   6  13   1       55.06       63.54     11.32 o 
  -5  14   1        7.86       -5.89     10.22 o 
  -4  14   1       54.14       51.11      9.97 o 
  -3  14   1      152.45      155.29     14.20 o 
  -2  14   1       46.33       43.62      9.06 o 
  -1  14   1      355.10      357.38     45.39 o 
   0  14   1      914.97      951.16     76.01 o 
   1  14   1      156.08      164.40     17.13 o 
   2  14   1        0.45        6.56      7.23 o 
   3  14   1       39.13       43.72      9.39 o 
   4  14   1       16.94       23.94      9.19 o 
   5  14   1       93.21       83.73     12.00 o 
   6  14   1       56.11       55.19     23.01 o 
  -5  15   1        1.63       -4.48     11.19 o 
  -4  15   1      268.62      266.27     16.93 o 
  -3  15   1       51.41       45.87     10.46 o 
  -2  15   1       54.36       37.22      9.30 o 
  -1  15   1        5.68        1.73      7.73 o 
   0  15   1        0.38        0.61      9.11 o 
   1  15   1        3.55        1.37      7.51 o 
   2  15   1       72.52       77.86     12.29 o 
   3  15   1       31.60       32.83      9.76 o 
   4  15   1      129.40      131.73     15.77 o 
   5  15   1       95.81       90.63     15.41 o 
  -4  16   1       90.54      110.77     16.96 o 
  -3  16   1       76.21       80.94     12.34 o 
  -2  16   1       62.06       68.49     11.19 o 
  -1  16   1      232.72      252.60     25.67 o 
   0  16   1       68.47       74.51     13.48 o 
   1  16   1      203.61      217.87     18.86 o 
   2  16   1        1.71        8.00      8.82 o 
   3  16   1       27.57       20.32     10.10 o 
   4  16   1       31.19       31.69     10.82 o 
  -3  17   1       11.66        7.86     17.98 o 
  -2  17   1       17.40        7.35      9.37 o 
  -1  17   1       41.47       27.52     13.47 o 
   0  17   1       27.79       26.70     15.90 o 
   1  17   1      116.52      138.43     16.99 o 
   2  17   1       17.49        3.54     10.94 o 
   3  17   1      206.01      207.13     19.76 o 
  -1  18   1        0.54        8.26     12.35 o 
   0  18   1      265.36      314.38     23.32 o 
   1  18   1       28.70       55.45     17.63 o 
  -8   0   2       62.08       47.36     16.11 o 
  -6   0   2       73.01       81.73      9.15 o 
  -4   0   2     1466.89     1460.32     34.20 o 
  -2   0   2    21512.25    23434.50    115.72 o 
   0   0   2     3347.88     3109.49     25.76 o 
   2   0   2     2139.86     2428.14    119.20 o 
   4   0   2      991.47      979.65     29.69 o 
   6   0   2     1111.25     1166.41     41.37 o 
   8   0   2      359.18      410.62     32.33 o 
  -9   1   2       67.36       91.89     14.97 o 
  -8   1   2       19.29       28.16     10.18 o 
  -7   1   2     1298.43     1353.68     33.41 o 
  -6   1   2       47.63       49.43      6.80 o 
  -5   1   2      424.60      433.73     12.79 o 
  -4   1   2      224.44      230.30      8.90 o 
  -3   1   2       15.82       27.35      4.56 o 
  -2   1   2      431.31      419.16      9.55 o 
  -1   1   2     9911.96    10700.27     50.28 o 
   0   1   2      991.93     1256.71     61.41 o 
   1   1   2     8870.57     7933.57    236.78 o 
   2   1   2       63.13       31.03      5.47 o 
   3   1   2     4228.48     3891.75    141.75 o 
   4   1   2     2934.04     2851.29     57.95 o 
   5   1   2      358.14      375.80     15.98 o 
   6   1   2      974.18     1002.14     27.57 o 
   7   1   2       81.51       82.09     11.91 o 
   8   1   2       10.94        7.68      9.08 o 
   9   1   2        2.86        1.93      9.05 o 
  -9   2   2       18.54       23.78     10.68 o 
  -8   2   2       46.87       43.94     10.86 o 
  -7   2   2      289.54      315.64     18.15 o 
  -6   2   2      230.68      205.03     11.15 o 
  -5   2   2      413.25      408.86     12.82 o 
  -4   2   2     1238.34     1311.34     41.46 o 
  -3   2   2     7706.01     7971.09    279.37 o 
  -2   2   2      652.01      694.12     18.93 o 
  -1   2   2     9737.19    10456.97    789.80 o 
   0   2   2       33.54       42.41      6.34 o 
   1   2   2      302.04      313.87     13.85 o 
   2   2   2     1860.03     1835.38     80.53 o 
   3   2   2     1068.89     1069.89     67.32 o 
   4   2   2      144.60      164.51      9.68 o 
   5   2   2      196.17      206.20      9.71 o 
   6   2   2      795.18      821.15     25.60 o 
   7   2   2      581.05      625.29     30.63 o 
   8   2   2        7.92        8.28      8.29 o 
   9   2   2       35.06       45.24     17.04 o 
  -9   3   2       30.60       40.32     12.21 o 
  -8   3   2        5.09        8.59      9.20 o 
  -7   3   2        3.01        2.10      9.73 o 
  -6   3   2        3.44        2.81      6.73 o 
  -5   3   2      436.35      428.07     38.15 o 
  -4   3   2       30.01       69.95     12.44 o 
  -3   3   2      835.48      927.84     22.18 o 
  -2   3   2      146.65      187.38      4.86 o 
  -1   3   2       18.04       15.65      2.34 o 
   0   3   2      280.05      382.08     33.34 o 
   1   3   2     4665.32     4330.62    269.41 o 
   2   3   2      569.34      455.86     33.04 o 
   3   3   2      430.90      361.73     18.60 o 
   4   3   2      337.44      306.91     19.92 o 
   5   3   2       38.36       31.02      5.84 o 
   6   3   2      219.68      219.53     15.18 o 
   7   3   2       26.04       28.43      9.45 o 
   8   3   2       37.35       35.64     13.03 o 
   9   3   2       19.65       18.09     16.14 o 
  -9   4   2       63.14       73.85     20.23 o 
  -8   4   2        3.35        9.10      8.64 o 
  -7   4   2       18.26       18.91      7.16 o 
  -6   4   2       30.29       43.04      7.48 o 
  -5   4   2       21.13       32.65      5.85 o 
  -4   4   2      237.34      180.06      6.64 o 
  -3   4   2      488.92      573.05     21.26 o 
  -2   4   2     5344.14     5071.32    232.48 o 
  -1   4   2     5977.99     6672.35    459.47 o 
   0   4   2      278.93      266.48     24.59 o 
   1   4   2       90.14      133.43      9.19 o 
   2   4   2     6511.40     6022.54    378.80 o 
   3   4   2      674.52      700.43     33.77 o 
   4   4   2      326.88      305.98     20.14 o 
   5   4   2      115.78      119.12     10.84 o 
   6   4   2      274.37      277.88     13.18 o 
   7   4   2       45.92       64.39     15.11 o 
   8   4   2      264.99      325.77     21.13 o 
   9   4   2        2.16        1.83     13.74 o 
  -9   5   2       10.17       -5.38     14.96 o 
  -8   5   2      248.61      263.49     19.02 o 
  -7   5   2       79.45       93.36      9.99 o 
  -6   5   2     1086.19     1035.78     50.78 o 
  -5   5   2      299.68      291.11     13.70 o 
  -4   5   2       52.75       45.44      5.89 o 
  -3   5   2       54.41       57.69      3.95 o 
  -2   5   2     1300.18     1331.75     56.13 o 
  -1   5   2       26.97       33.18      3.16 o 
   0   5   2       91.60       70.12      6.52 o 
   1   5   2      994.19      834.29     60.64 o 
   2   5   2      633.87      536.02     36.22 o 
   3   5   2     2726.31     2480.16    150.75 o 
   4   5   2      186.16      172.09      9.24 o 
   5   5   2       96.48       89.24      8.10 o 
   6   5   2       25.93       29.59      7.30 o 
   7   5   2        1.63        6.92      8.23 o 
   8   5   2        7.87       12.61      9.58 o 
  -8   6   2       23.56       35.75     11.04 o 
  -7   6   2        5.68        8.09      6.89 o 
  -6   6   2        8.61       11.83      6.58 o 
  -5   6   2       88.21       78.27      8.13 o 
  -4   6   2      693.58      689.84     38.01 o 
  -3   6   2     2806.53     2639.84    108.96 o 
  -2   6   2      542.20      501.10     38.43 o 
  -1   6   2     2103.82     2001.01    212.06 o 
   0   6   2      334.78      374.67     37.28 o 
   1   6   2     1679.57     1842.80    152.00 o 
   2   6   2       12.52       12.02      3.57 o 
   3   6   2      106.10      105.11      6.53 o 
   4   6   2       95.63       96.91      7.79 o 
   5   6   2     1512.95     1488.46     60.87 o 
   6   6   2      326.26      300.27     14.11 o 
   7   6   2      406.77      438.34     22.62 o 
   8   6   2       46.15       42.25     17.59 o 
  -8   7   2       74.08       73.32     19.81 o 
  -7   7   2       26.08       25.12      7.97 o 
  -6   7   2      158.27      153.58     11.35 o 
  -5   7   2      527.44      553.06     26.59 o 
  -4   7   2      198.31      213.42     13.19 o 
  -3   7   2      133.03      114.17      7.94 o 
  -2   7   2       58.02       47.15      3.97 o 
  -1   7   2        0.15       -0.31      2.98 o 
   0   7   2     1252.66     1376.44    122.64 o 
   1   7   2     6738.56     6701.05    546.09 o 
   2   7   2      321.28      246.31     17.11 o 
   3   7   2     1751.97     1494.07    101.24 o 
   4   7   2      920.41      862.92     30.42 o 
   5   7   2       77.56       64.23      8.32 o 
   6   7   2        7.29        5.95      6.43 o 
   7   7   2       13.15        2.56      8.05 o 
   8   7   2       40.99       36.08     11.72 o 
  -8   8   2        7.84       23.17     16.37 o 
  -7   8   2       80.30       76.29     10.03 o 
  -6   8   2      294.99      248.17     13.79 o 
  -5   8   2       17.93       27.49      6.83 o 
  -4   8   2     1205.83     1224.16     88.86 o 
  -3   8   2        5.71        7.02      4.86 o 
  -2   8   2     2506.92     2469.72    256.74 o 
  -1   8   2     1781.11     1935.10    228.20 o 
   0   8   2       41.07       20.56      3.72 o 
   1   8   2      353.07      391.86     32.09 o 
   2   8   2        6.97       15.51      4.35 o 
   3   8   2       29.30       31.99      5.14 o 
   4   8   2      627.83      603.83     30.95 o 
   5   8   2       28.72       23.21      6.88 o 
   6   8   2      377.52      386.79     16.70 o 
   7   8   2        2.75       10.66      8.96 o 
   8   8   2      204.62      241.28     22.31 o 
  -8   9   2       43.84       51.45     18.59 o 
  -7   9   2       35.76       29.05     11.74 o 
  -6   9   2       21.65       35.94      8.08 o 
  -5   9   2       86.79       85.30     12.71 o 
  -4   9   2      534.23      489.36     35.16 o 
  -3   9   2       24.81       23.46      5.90 o 
  -2   9   2      409.83      425.16     38.92 o 
  -1   9   2      194.81      179.69     19.97 o 
   0   9   2      231.38      198.51     17.03 o 
   1   9   2     1706.57     1510.75    140.19 o 
   2   9   2     1572.00     1556.92    147.80 o 
   3   9   2      181.01      180.89     15.58 o 
   4   9   2     1019.69      997.18     58.19 o 
   5   9   2       24.06       23.86      7.16 o 
   6   9   2      105.22      128.99     11.59 o 
   7   9   2        5.55       -0.31      8.70 o 
   8   9   2        5.99        8.13     14.69 o 
  -7  10   2       45.05       57.55     13.63 o 
  -6  10   2       74.92       70.15      9.94 o 
  -5  10   2      252.70      238.09     21.88 o 
  -4  10   2        6.61        6.10      6.36 o 
  -3  10   2      576.57      529.14     56.08 o 
  -2  10   2     1180.15     1342.26    131.38 o 
  -1  10   2      386.19      372.85     44.21 o 
   0  10   2       15.00       15.71      4.21 o 
   1  10   2       14.87       11.27      4.15 o 
   2  10   2       11.27        5.76      5.76 o 
   3  10   2       21.98       14.99      6.61 o 
   4  10   2        0.04        0.91      6.23 o 
   5  10   2      638.23      646.15     39.71 o 
   6  10   2        4.08        5.40      7.22 o 
   7  10   2      417.87      433.16     21.16 o 
  -7  11   2      135.89      148.73     17.67 o 
  -6  11   2       46.24       51.56     12.36 o 
  -5  11   2      381.15      347.22     28.36 o 
  -4  11   2       20.56       25.24      7.55 o 
  -3  11   2      100.09       95.01      9.72 o 
  -2  11   2      320.19      345.27     35.89 o 
  -1  11   2     1011.17      999.13    100.37 o 
   0  11   2      466.26      556.13     65.75 o 
   1  11   2      719.15      737.51     71.24 o 
   2  11   2      690.80      727.21     61.59 o 
   3  11   2     1680.13     1620.06    109.70 o 
   4  11   2      202.85      162.14     12.03 o 
   5  11   2       13.39       21.04      7.50 o 
   6  11   2        9.50        3.34      7.57 o 
   7  11   2        5.80       -1.89      8.29 o 
  -7  12   2        1.39        0.84     17.44 o 
  -6  12   2       93.90       86.51     14.23 o 
  -5  12   2        0.16       -3.45      6.70 o 
  -4  12   2      243.79      260.76     23.11 o 
  -3  12   2      380.90      422.81     38.74 o 
  -2  12   2       52.86       41.85      8.38 o 
  -1  12   2     2246.81     2344.55    203.85 o 
   0  12   2      379.70      412.31     27.57 o 
   1  12   2      479.49      481.03     51.63 o 
   2  12   2      416.00      385.77     24.09 o 
   3  12   2       22.76       20.93      7.51 o 
   4  12   2        0.33       -0.52      6.60 o 
   5  12   2        0.96       -5.88      6.62 o 
   6  12   2       83.73       79.57     15.20 o 
   7  12   2        3.84       -0.41     11.19 o 
  -6  13   2       12.79       24.09     12.83 o 
  -5  13   2       18.41       24.29     11.71 o 
  -4  13   2       14.92       10.07      7.41 o 
  -3  13   2       82.06       83.11     10.35 o 
  -2  13   2       83.38       85.03     12.32 o 
  -1  13   2      131.35      128.78     11.38 o 
   0  13   2      789.53      896.56     91.36 o 
   1  13   2       61.88       56.53      9.08 o 
   2  13   2        5.17       13.33      7.46 o 
   3  13   2      129.21      129.87     11.61 o 
   4  13   2      529.99      547.75     35.21 o 
   5  13   2        5.73        1.19      7.89 o 
   6  13   2       26.53       20.44      9.55 o 
  -5  14   2      247.52      231.82     20.69 o 
  -4  14   2        1.51        4.17      7.95 o 
  -3  14   2      699.80      730.31     63.54 o 
  -2  14   2      424.47      414.04     39.47 o 
  -1  14   2      584.08      588.11     54.03 o 
   0  14   2       66.49       61.11      9.21 o 
   1  14   2       62.19       61.28     11.70 o 
   2  14   2      355.37      312.09     16.57 o 
   3  14   2       40.53       32.58      8.98 o 
   4  14   2       29.49       33.81      9.35 o 
   5  14   2       55.04       71.25     11.53 o 
  -5  15   2      611.31      631.86    133.33 o 
  -4  15   2       22.21       21.51     12.56 o 
  -3  15   2        9.17        4.14      8.17 o 
  -2  15   2        2.33       11.07      8.16 o 
  -1  15   2        3.79       10.26      8.48 o 
   0  15   2      260.50      312.74     20.29 o 
   1  15   2      268.80      316.19     20.29 o 
   2  15   2        1.27        9.51      8.15 o 
   3  15   2      181.74      172.09     16.18 o 
   4  15   2      130.21      132.96     13.66 o 
   5  15   2       65.83       51.81     23.36 o 
  -4  16   2      248.97      295.33     55.13 o 
  -3  16   2        0.07        1.66     10.22 o 
  -2  16   2       34.52       30.40      9.77 o 
  -1  16   2        0.65        3.45      8.47 o 
   0  16   2      121.93      101.86     14.72 o 
   1  16   2        8.86       12.76     10.51 o 
   2  16   2       76.41       70.16     11.54 o 
   3  16   2       74.76       78.63     20.30 o 
   4  16   2       78.06       81.69     12.73 o 
  -3  17   2       74.58       93.85     23.78 o 
  -2  17   2        3.66        8.22      9.22 o 
  -1  17   2       72.79       89.25     12.48 o 
   0  17   2       37.28       85.33     20.70 o 
   1  17   2      242.01      313.22     32.42 o 
   2  17   2      122.22      151.18     18.10 o 
   3  17   2      127.43      166.76     18.80 o 
  -1  18   2      281.49      304.85     22.95 o 
   0  18   2       93.59      140.97     18.19 o 
   1  18   2       12.91        5.50     11.75 o 
  -9   0   3       12.30       20.80     15.88 o 
  -7   0   3      110.91      114.11     17.94 o 
  -5   0   3     3052.31     2925.99     53.62 o 
  -3   0   3    18008.22    18266.26    100.87 o 
  -1   0   3     6538.75     6622.59     31.87 o 
   1   0   3    11316.41    11322.10    172.89 o 
   3   0   3        7.07        0.44      2.80 o 
   5   0   3      363.86      331.73     21.41 o 
   7   0   3      530.78      574.81     33.93 o 
   9   0   3       59.07       49.58     19.08 o 
  -9   1   3      165.88      189.47     18.21 o 
  -8   1   3       49.06       73.09     12.16 o 
  -7   1   3      883.20      965.23     39.88 o 
  -6   1   3       40.33       36.29      6.44 o 
  -5   1   3     1862.51     1854.60     27.92 o 
  -4   1   3       90.73       97.96      8.03 o 
  -3   1   3       41.98       50.88      6.24 o 
  -2   1   3       34.51       39.64      3.90 o 
  -1   1   3     7047.05     7809.74    140.43 o 
   0   1   3    14819.02    17068.45    567.71 o 
   1   1   3    25750.14    24467.00    636.85 o 
   2   1   3     1582.60     1530.23     72.10 o 
   3   1   3     4972.01     4413.96    303.13 o 
   4   1   3      943.11      860.46     33.55 o 
   5   1   3      714.15      766.58     25.46 o 
   6   1   3      705.39      738.73     24.42 o 
   7   1   3       18.79       30.19      9.45 o 
   8   1   3       54.79       65.19     17.27 o 
   9   1   3       22.87       37.10     12.17 o 
  -9   2   3        7.13       12.88     10.32 o 
  -8   2   3       58.12       48.32     15.50 o 
  -7   2   3      366.00      362.11     18.96 o 
  -6   2   3       14.12       15.91      5.83 o 
  -5   2   3      184.37      199.88      9.74 o 
  -4   2   3     5588.10     5580.85    133.96 o 
  -3   2   3      660.62      691.22     18.41 o 
  -2   2   3     1675.71     1400.61     33.12 o 
  -1   2   3     2785.62     2649.32    109.23 o 
   0   2   3     6307.00     6826.01    359.52 o 
   1   2   3     3560.83     3840.80    122.89 o 
   2   2   3      550.09      607.73     26.63 o 
   3   2   3      410.75      439.90     21.42 o 
   4   2   3     1370.08     1349.38     49.68 o 
   5   2   3      118.57      132.64      8.66 o 
   6   2   3      739.13      754.01     24.75 o 
   7   2   3       51.41       53.86     10.23 o 
   8   2   3      486.28      501.41     29.98 o 
   9   2   3        0.00        4.81      9.73 o 
  -9   3   3       60.54       71.03     19.08 o 
  -8   3   3      107.51      135.95     14.51 o 
  -7   3   3      216.06      220.21     12.66 o 
  -6   3   3      511.38      456.00     15.67 o 
  -5   3   3      323.18      310.10     11.71 o 
  -4   3   3      188.20      182.47      6.83 o 
  -3   3   3       17.12       27.52      3.31 o 
  -2   3   3      787.40      877.53     22.40 o 
  -1   3   3     7012.18     7928.57    542.34 o 
   0   3   3      821.45      908.69     68.01 o 
   1   3   3      167.15      193.88      8.85 o 
   2   3   3     1162.18     1066.59     42.62 o 
   3   3   3     2536.34     2320.28    107.72 o 
   4   3   3       38.24       21.89      4.07 o 
   5   3   3      488.61      503.66     20.95 o 
   6   3   3      617.64      636.21     23.44 o 
   7   3   3       75.46       77.41     19.08 o 
   8   3   3       21.53       32.45     10.68 o 
   9   3   3        0.11       -3.63     13.24 o 
  -9   4   3       84.18       75.38     20.49 o 
  -8   4   3      120.93      133.14     14.45 o 
  -7   4   3       27.89       20.50      7.09 o 
  -6   4   3       17.06        1.89      5.64 o 
  -5   4   3      381.64      396.10     13.30 o 
  -4   4   3        0.01        0.50      2.88 o 
  -3   4   3     3076.27     3026.55     96.42 o 
  -2   4   3      535.69      591.98     16.14 o 
  -1   4   3     8940.74     9065.77    543.40 o 
   0   4   3       10.52        6.06      2.38 o 
   1   4   3      875.80      904.10     49.87 o 
   2   4   3      554.59      625.61     35.19 o 
   3   4   3      198.56      208.24     10.87 o 
   4   4   3        0.37       -0.29      3.57 o 
   5   4   3      712.53      720.11     17.48 o 
   6   4   3        3.02        3.69      7.40 o 
   7   4   3      681.80      700.96     26.70 o 
   8   4   3       75.22       84.84     18.85 o 
   9   4   3       97.15      137.13     24.01 o 
  -9   5   3       52.97       54.54     19.88 o 
  -8   5   3       99.01      132.66     21.72 o 
  -7   5   3      285.10      266.90     14.49 o 
  -6   5   3      189.28      188.26     11.86 o 
  -5   5   3      343.76      330.16     12.75 o 
  -4   5   3     1083.00     1107.08     76.81 o 
  -3   5   3      908.82      910.08     33.55 o 
  -2   5   3       43.23       35.69      3.28 o 
  -1   5   3       13.96        7.56      2.59 o 
   0   5   3      805.46     1002.34    110.53 o 
   1   5   3      526.18      511.89     23.76 o 
   2   5   3     5715.30     5441.76    338.45 o 
   3   5   3     2200.30     2036.92    123.87 o 
   4   5   3     1171.78     1091.53     53.81 o 
   5   5   3       28.69       30.17      6.17 o 
   6   5   3       12.31       11.16      6.09 o 
   7   5   3        5.32        1.12      7.91 o 
   8   5   3       21.57       17.81     12.59 o 
  -9   6   3        1.49       -0.99     15.19 o 
  -8   6   3       25.82       21.49     15.15 o 
  -7   6   3       16.15        8.82      6.84 o 
  -6   6   3      234.42      245.69     13.34 o 
  -5   6   3       25.66       35.22      6.41 o 
  -4   6   3      467.37      440.51     26.03 o 
  -3   6   3       79.84       80.58      5.56 o 
  -2   6   3    12568.07    12726.24    595.72 o 
  -1   6   3      244.31      232.15     21.03 o 
   0   6   3     4717.80     5108.31    586.20 o 
   1   6   3      496.74      502.43     36.13 o 
   2   6   3     1574.20     1701.98    108.81 o 
   3   6   3      995.56      997.69     59.48 o 
   4   6   3      142.94      131.07      7.70 o 
   5   6   3      120.48      114.73      9.26 o 
   6   6   3      188.65      199.18     12.69 o 
   7   6   3       21.01       17.56      9.01 o 
   8   6   3       35.29       30.63     17.04 o 
  -8   7   3       74.61       81.79     19.88 o 
  -7   7   3      353.46      366.18     19.22 o 
  -6   7   3      481.09      520.47     24.06 o 
  -5   7   3        0.26       -3.94      5.11 o 
  -4   7   3      104.42      108.44      8.14 o 
  -3   7   3       29.40       33.14      6.21 o 
  -2   7   3     1027.41     1042.31     89.57 o 
  -1   7   3     1265.68     1353.93    141.19 o 
   0   7   3     1924.42     2059.10    242.50 o 
   1   7   3     2664.98     2575.65    198.99 o 
   2   7   3     2266.90     1950.06    146.22 o 
   3   7   3     2581.47     2290.73    163.70 o 
   4   7   3      733.15      681.84     35.27 o 
   5   7   3       71.71       65.61      8.33 o 
   6   7   3       29.11       28.95      7.81 o 
   7   7   3      104.80      115.54     15.40 o 
   8   7   3      172.47      186.57     18.16 o 
  -8   8   3       14.33       20.34     16.49 o 
  -7   8   3       58.64       46.28     11.78 o 
  -6   8   3      121.40       86.04      9.88 o 
  -5   8   3      223.62      235.31     15.40 o 
  -4   8   3        7.12        2.23      5.27 o 
  -3   8   3     1236.71     1184.67     79.33 o 
  -2   8   3      180.86      153.58     15.67 o 
  -1   8   3     1349.89     1177.60    130.79 o 
   0   8   3      818.93      775.70     93.11 o 
   1   8   3     1984.01     2069.60    159.05 o 
   2   8   3       15.15       12.99      4.26 o 
   3   8   3     1163.57     1122.61     84.67 o 
   4   8   3       79.68       90.76      8.94 o 
   5   8   3     1678.61     1533.02     55.59 o 
   6   8   3        9.17        6.70      6.69 o 
   7   8   3      657.72      710.07     28.97 o 
   8   8   3        7.83       14.12     10.96 o 
  -8   9   3      133.81      125.49     24.01 o 
  -7   9   3      193.33      224.01     52.94 o 
  -6   9   3       47.44       72.40      9.67 o 
  -5   9   3      650.39      621.01     35.50 o 
  -4   9   3       88.49       76.78      8.36 o 
  -3   9   3       32.43       37.84      6.84 o 
  -2   9   3      471.72      522.32     54.02 o 
  -1   9   3      580.61      507.96     54.07 o 
   0   9   3      259.19      269.92     30.01 o 
   1   9   3      289.18      255.81     20.13 o 
   2   9   3      338.09      314.67     33.72 o 
   3   9   3     2275.00     2108.14    151.11 o 
   4   9   3      655.96      651.00     33.60 o 
   5   9   3      693.78      594.06     35.26 o 
   6   9   3      168.94      181.89     13.03 o 
   7   9   3        8.60       18.02     10.13 o 
   8   9   3        8.28       10.88     14.73 o 
  -7  10   3        1.28       -5.76      9.83 o 
  -6  10   3       41.76       53.68     12.12 o 
  -5  10   3       37.13       38.63      9.04 o 
  -4  10   3      378.42      371.65     28.52 o 
  -3  10   3     1012.30      958.19     73.11 o 
  -2  10   3      691.87      781.70     78.42 o 
  -1  10   3       59.69       56.33      6.38 o 
   0  10   3      473.80      518.32     64.62 o 
   1  10   3     1817.01     1825.26    154.68 o 
   2  10   3       47.13       44.87      6.15 o 
   3  10   3      186.01      164.80     17.17 o 
   4  10   3      973.40      964.37     46.60 o 
   5  10   3      751.55      667.43     31.60 o 
   6  10   3      127.25      118.70     12.70 o 
   7  10   3        0.07        3.00      8.84 o 
  -7  11   3       70.74       62.80     14.21 o 
  -6  11   3       29.55       11.64     10.35 o 
  -5  11   3       62.47       46.56      8.72 o 
  -4  11   3        5.42        8.93      6.65 o 
  -3  11   3     1128.45     1107.69     87.98 o 
  -2  11   3      454.41      475.31     52.56 o 
  -1  11   3       93.94      136.67     13.70 o 
   0  11   3      460.31      494.33     57.96 o 
   1  11   3     2765.34     2576.30    223.96 o 
   2  11   3       43.07       53.50      7.84 o 
   3  11   3      225.17      253.32     13.95 o 
   4  11   3      249.34      274.95     26.48 o 
   5  11   3       13.04       10.64      7.28 o 
   6  11   3        1.27       -0.32      7.24 o 
   7  11   3        1.57        2.54      9.73 o 
  -7  12   3        1.37       14.81     18.85 o 
  -6  12   3       61.79       57.99     13.16 o 
  -5  12   3      359.96      333.92     40.40 o 
  -4  12   3        0.13       -6.71      6.71 o 
  -3  12   3     1642.18     1616.64    143.91 o 
  -2  12   3      213.05      235.02     13.60 o 
  -1  12   3     3950.47     4038.81    428.15 o 
   0  12   3       30.20       32.17      8.05 o 
   1  12   3      923.72      900.41     78.08 o 
   2  12   3      212.39      177.36     18.15 o 
   3  12   3       68.49       75.77      9.83 o 
   4  12   3      116.62      106.72     11.11 o 
   5  12   3        2.78       -5.94      6.75 o 
   6  12   3       54.81       66.03     11.01 o 
  -6  13   3      181.15      171.65     30.57 o 
  -5  13   3      190.73      195.89     32.14 o 
  -4  13   3       12.79       15.23     10.67 o 
  -3  13   3      130.83      106.77     10.75 o 
  -2  13   3        2.55       -0.27      6.46 o 
  -1  13   3      882.96      949.86     93.42 o 
   0  13   3      168.89      188.77     23.66 o 
   1  13   3       91.91      104.05     12.44 o 
   2  13   3       63.01       69.12      9.52 o 
   3  13   3      362.18      373.44     36.49 o 
   4  13   3      137.74      133.94     13.77 o 
   5  13   3       46.20       53.25     10.23 o 
   6  13   3       14.64       20.15      9.51 o 
  -5  14   3       59.06       65.21     14.57 o 
  -4  14   3      385.87      365.76     45.59 o 
  -3  14   3        5.13        3.59      7.52 o 
  -2  14   3      501.96      534.88     57.44 o 
  -1  14   3        5.85       13.31      7.76 o 
   0  14   3        1.65       -3.90      7.04 o 
   1  14   3       81.96      100.23     13.22 o 
   2  14   3        0.60        1.74      7.48 o 
   3  14   3       12.27       11.07      8.10 o 
   4  14   3      333.90      311.03     23.35 o 
   5  14   3       49.96       59.65     11.38 o 
  -5  15   3       40.74       61.27     15.02 o 
  -4  15   3      105.66       97.45     22.80 o 
  -3  15   3       23.86       20.23     11.82 o 
  -2  15   3        9.60        3.34      8.13 o 
  -1  15   3       51.90       59.60     14.06 o 
   0  15   3      605.62      672.72     53.40 o 
   1  15   3      128.18      157.28     16.30 o 
   2  15   3      808.10      879.16     62.30 o 
   3  15   3      150.97      173.90     14.16 o 
   4  15   3        0.38       -6.62      7.76 o 
   5  15   3       98.71       97.85     16.15 o 
  -4  16   3        2.67       11.56     12.36 o 
  -3  16   3       66.91       84.93     21.68 o 
  -2  16   3        0.21        9.02      8.62 o 
  -1  16   3      478.90      548.38     56.05 o 
   0  16   3        7.14        4.40     16.89 o 
   1  16   3       26.30       32.45     11.65 o 
   2  16   3       11.91        7.95     10.63 o 
   3  16   3       67.65       77.47     12.19 o 
   4  16   3        0.03        2.76     11.01 o 
  -2  17   3       90.72       97.36     25.09 o 
  -1  17   3       86.89      116.84     13.54 o 
   0  17   3      149.40      157.62     18.09 o 
   1  17   3      221.19      279.81     23.38 o 
   2  17   3      134.63      153.56     18.00 o 
   3  17   3       60.75       66.77     14.83 o 
   0  18   3       71.57       72.05     15.41 o 
   1  18   3        2.26       -0.06     12.08 o 
  -8   0   4      136.69      174.45     22.10 o 
  -6   0   4      241.02      262.31     21.37 o 
  -4   0   4     5508.11     6003.26     65.49 o 
  -2   0   4      399.58      317.27     10.65 o 
   0   0   4      932.57      952.78     19.52 o 
   2   0   4     1888.49     1714.91     58.43 o 
   4   0   4     1681.39     1498.11     79.07 o 
   6   0   4      351.13      318.18     24.92 o 
   8   0   4       63.51       75.99     18.70 o 
  -8   1   4      521.38      580.52     26.54 o 
  -7   1   4       10.68       12.58      8.07 o 
  -6   1   4      488.44      512.30     18.24 o 
  -5   1   4      834.35      834.70     20.80 o 
  -4   1   4      424.03      495.97     21.62 o 
  -3   1   4      308.90      306.47      9.98 o 
  -2   1   4     4574.30     4725.29     30.11 o 
  -1   1   4       10.36       16.50      2.88 o 
   0   1   4    13220.45    13933.27    371.77 o 
   1   1   4      341.05      426.64     12.25 o 
   2   1   4      198.05      230.91     14.45 o 
   3   1   4     1668.17     1544.67     55.71 o 
   4   1   4      259.19      281.79      8.82 o 
   5   1   4      623.48      658.07     20.96 o 
   6   1   4        3.83        8.79      7.31 o 
   7   1   4       30.38       28.61      9.15 o 
   8   1   4      233.53      279.26     20.16 o 
   9   1   4       26.69       27.48     12.13 o 
  -9   2   4        2.31       12.44     14.46 o 
  -8   2   4      183.78      163.45     15.31 o 
  -7   2   4       71.64       56.98     10.03 o 
  -6   2   4       62.87       54.05     11.28 o 
  -5   2   4      104.80       83.97      7.13 o 
  -4   2   4      528.24      538.68     32.29 o 
  -3   2   4       29.49       29.11      3.67 o 
  -2   2   4       19.43       14.87      2.42 o 
  -1   2   4    18362.78    19425.80   2082.70 o 
   0   2   4      364.74      398.61     26.67 o 
   1   2   4     3233.11     3226.55    137.58 o 
   2   2   4      599.58      567.92     22.01 o 
   3   2   4     5535.87     4838.94    197.36 o 
   4   2   4       93.36       87.50      6.21 o 
   5   2   4     1150.87     1132.26     44.92 o 
   6   2   4       63.40       71.22     10.40 o 
   7   2   4      352.70      361.41     19.99 o 
   8   2   4       31.92       34.14     10.65 o 
   9   2   4        2.41        7.33     14.50 o 
  -9   3   4       24.20       14.81     15.61 o 
  -8   3   4      385.09      389.94     21.33 o 
  -7   3   4      128.56      130.67     10.31 o 
  -6   3   4      556.93      528.63     19.19 o 
  -5   3   4     1112.81     1121.80     21.19 o 
  -4   3   4       75.43       73.94      4.94 o 
  -3   3   4     1737.28     2037.68     57.51 o 
  -2   3   4       44.62       79.18      6.83 o 
  -1   3   4     6597.15     8061.63    437.52 o 
   0   3   4     2952.30     3189.21    179.60 o 
   1   3   4      857.03      691.72     22.96 o 
   2   3   4      631.70      693.48     30.23 o 
   3   3   4     1119.84     1060.12     43.98 o 
   4   3   4     1545.07     1360.84     62.36 o 
   5   3   4      150.63      160.74      9.56 o 
   6   3   4      328.45      325.92     18.34 o 
   7   3   4       14.57       13.75      8.81 o 
   8   3   4       69.80       69.97     12.47 o 
   9   3   4       87.44      118.54     23.24 o 
  -9   4   4        3.52       -6.26     13.89 o 
  -8   4   4       26.41        6.22     11.37 o 
  -7   4   4      156.15      151.32     11.32 o 
  -6   4   4      409.93      439.38     19.58 o 
  -5   4   4       35.26       32.25      5.78 o 
  -4   4   4      130.42      104.37      5.69 o 
  -3   4   4     1678.79     1854.49     46.75 o 
  -2   4   4     6779.98     6800.19    347.14 o 
  -1   4   4     2241.53     2526.20    194.94 o 
   0   4   4     1114.74     1145.17     96.96 o 
   1   4   4       16.04       13.90      1.99 o 
   2   4   4        4.91       10.17      2.21 o 
   3   4   4        0.79       -2.02      2.28 o 
   4   4   4      525.78      441.26     22.45 o 
   5   4   4      180.12      198.71     10.96 o 
   6   4   4       68.38       81.69     11.28 o 
   7   4   4      243.24      251.68     18.00 o 
   8   4   4       10.63       21.30     14.50 o 
  -9   5   4       56.73       64.69     20.34 o 
  -8   5   4       16.74       24.43     14.66 o 
  -7   5   4      303.08      300.42     15.40 o 
  -6   5   4      596.80      569.66     31.41 o 
  -5   5   4      180.09      181.21     10.44 o 
  -4   5   4      152.47      180.05      7.54 o 
  -3   5   4      446.80      411.24     18.38 o 
  -2   5   4      508.71      471.16     16.93 o 
  -1   5   4     3809.90     4014.14    317.66 o 
   0   5   4     1770.49     1842.06    189.05 o 
   1   5   4      199.67      239.67     10.98 o 
   2   5   4     3217.77     3146.45    169.51 o 
   3   5   4      982.12      959.26     63.02 o 
   4   5   4       96.17       87.23      7.37 o 
   5   5   4       44.16       41.83      6.90 o 
   6   5   4       11.36       17.07      7.91 o 
   7   5   4        7.01        1.96      8.03 o 
   8   5   4        5.74        6.23      9.36 o 
  -9   6   4       48.31       63.58     20.76 o 
  -8   6   4       13.74       10.15     13.70 o 
  -7   6   4      440.08      434.70     21.96 o 
  -6   6   4       27.58       20.15      6.72 o 
  -5   6   4      356.73      378.16     24.54 o 
  -4   6   4      132.09      138.28     12.97 o 
  -3   6   4     1751.89     1905.83     79.98 o 
  -2   6   4       28.39       36.19      3.81 o 
  -1   6   4     4161.12     4448.91    386.47 o 
   0   6   4     1345.46     1661.26    166.36 o 
   1   6   4       26.87       31.60      4.00 o 
   2   6   4       14.18        5.50      3.66 o 
   3   6   4       35.34       12.14      3.98 o 
   4   6   4       78.20       57.66      6.07 o 
   5   6   4      294.17      269.49     14.80 o 
   6   6   4       46.61       46.97     10.16 o 
   7   6   4      245.33      253.13     18.24 o 
   8   6   4       71.20       76.41     13.72 o 
  -8   7   4       48.61       40.24     12.26 o 
  -7   7   4       12.08        5.97      9.22 o 
  -6   7   4      237.78      260.32     13.84 o 
  -5   7   4       11.54       12.05      5.87 o 
  -4   7   4       30.78       43.19     18.70 o 
  -3   7   4      938.24      983.64     66.58 o 
  -2   7   4      660.58      612.75     40.75 o 
  -1   7   4     3093.43     3068.74    321.38 o 
   0   7   4     1845.15     1923.18    215.15 o 
   1   7   4      647.13      556.97     47.30 o 
   2   7   4      363.61      431.62     31.62 o 
   3   7   4      480.92      417.76     31.91 o 
   4   7   4      251.56      229.70     10.09 o 
   5   7   4      242.05      232.54     12.88 o 
   6   7   4       18.64       15.12      6.98 o 
   7   7   4      135.47      132.26     14.88 o 
   8   7   4       13.31        9.62     10.50 o 
  -8   8   4        5.99       -5.80     10.20 o 
  -7   8   4       22.26       19.99     10.49 o 
  -6   8   4      379.79      383.86     47.36 o 
  -5   8   4      528.17      521.63     17.38 o 
  -4   8   4      315.80      300.44     18.55 o 
  -3   8   4      130.09      151.77      9.96 o 
  -2   8   4      286.96      265.50     21.03 o 
  -1   8   4       48.50       59.02      6.01 o 
   0   8   4        8.22       13.57      3.86 o 
   1   8   4      427.73      434.47     36.15 o 
   2   8   4        0.82        0.13      3.83 o 
   3   8   4        0.52        0.82      4.33 o 
   4   8   4     1048.71      930.14     49.30 o 
   5   8   4       39.87       52.08      8.19 o 
   6   8   4      137.74      138.82     11.52 o 
   7   8   4       32.06       38.96     11.06 o 
   8   8   4        2.95       12.75     15.15 o 
  -8   9   4      122.83      136.39     17.20 o 
  -7   9   4      194.40      233.97     34.12 o 
  -6   9   4       94.00       94.52     21.41 o 
  -5   9   4      152.89      160.85     13.64 o 
  -4   9   4        7.19        4.31      5.76 o 
  -3   9   4       73.48       75.63      9.37 o 
  -2   9   4      211.52      225.60     20.30 o 
  -1   9   4       15.03       23.77      4.38 o 
   0   9   4      979.17      926.07    105.81 o 
   1   9   4      382.00      321.01     26.97 o 
   2   9   4      374.37      434.68     35.54 o 
   3   9   4      904.38      874.82     66.09 o 
   4   9   4      128.06      139.40     14.05 o 
   5   9   4        5.06       -4.02      6.33 o 
   6   9   4        1.58        4.41      6.94 o 
   7   9   4        1.87       -2.72     11.24 o 
  -7  10   4        9.77       19.77     11.41 o 
  -6  10   4        0.18       -3.50      8.59 o 
  -5  10   4      918.82      881.03    100.53 o 
  -4  10   4        0.42       -2.12      6.11 o 
  -3  10   4       63.09       86.31     16.68 o 
  -2  10   4      295.56      323.96     29.82 o 
  -1  10   4      979.64      923.42    109.32 o 
   0  10   4      127.99      108.05     14.24 o 
   1  10   4       26.63       19.37      4.34 o 
   2  10   4        6.64        6.34      4.83 o 
   3  10   4       96.88      104.98     11.56 o 
   4  10   4      183.06      183.21     16.82 o 
   5  10   4      239.46      233.99     21.08 o 
   6  10   4       13.20        8.04      7.28 o 
   7  10   4      272.10      305.87     22.07 o 
  -7  11   4       25.33       22.42     12.62 o 
  -6  11   4      102.95      101.57     18.30 o 
  -5  11   4       51.27       49.45     11.64 o 
  -4  11   4       15.43       13.66      6.71 o 
  -3  11   4     1958.08     1763.25    145.04 o 
  -2  11   4       26.02       20.93      6.85 o 
  -1  11   4      209.71      242.20     28.14 o 
   0  11   4      465.64      441.08     61.03 o 
   1  11   4      129.98      154.34     13.23 o 
   2  11   4      634.64      605.72     49.17 o 
   3  11   4      710.42      674.17     52.69 o 
   4  11   4       91.05      104.02     12.82 o 
   5  11   4      357.17      356.30     16.91 o 
   6  11   4       32.58       39.36      9.45 o 
   7  11   4       42.19       34.01     16.91 o 
  -7  12   4        4.35       -2.10     18.13 o 
  -6  12   4       96.77      102.96     16.54 o 
  -5  12   4       61.79       80.28     13.43 o 
  -4  12   4      799.25      709.27    121.52 o 
  -3  12   4       16.46       28.22      8.12 o 
  -2  12   4      497.81      537.02     65.25 o 
  -1  12   4      280.95      321.59     36.02 o 
   0  12   4       11.37        9.07      5.34 o 
   1  12   4       52.05       54.23      6.84 o 
   2  12   4       79.13       72.92      9.10 o 
   3  12   4      294.27      269.82     21.18 o 
   4  12   4      120.76      157.76     16.85 o 
   5  12   4      123.00      109.04     13.76 o 
   6  12   4      174.07      185.66     15.92 o 
  -6  13   4       69.88       67.49     14.83 o 
  -5  13   4      258.59      245.68     57.15 o 
  -4  13   4       40.07       46.26     11.55 o 
  -3  13   4       20.46       26.93      8.41 o 
  -2  13   4      115.92      117.41     14.80 o 
  -1  13   4      182.87      214.32     21.27 o 
   0  13   4      338.96      374.45     38.14 o 
   1  13   4      407.41      423.18     38.46 o 
   2  13   4      100.19      104.54     10.71 o 
   3  13   4       55.89       63.10      9.80 o 
   4  13   4        6.46        7.50      7.87 o 
   5  13   4        3.48       -1.16      7.61 o 
   6  13   4       85.88      109.03     13.24 o 
  -5  14   4        3.67        7.28     11.59 o 
  -4  14   4       38.42       54.91     12.97 o 
  -3  14   4       96.56       84.65     13.69 o 
  -2  14   4      243.40      256.60     18.17 o 
  -1  14   4       60.57       65.76     15.81 o 
   0  14   4      544.38      555.97     57.13 o 
   1  14   4      331.20      347.54     20.42 o 
   2  14   4       69.91       72.09     12.31 o 
   3  14   4      264.62      274.92     18.50 o 
   4  14   4        0.21        0.97      8.36 o 
   5  14   4      197.79      210.88     16.10 o 
  -5  15   4        9.57        7.76     12.45 o 
  -4  15   4      150.79      140.03     17.34 o 
  -3  15   4        1.58        7.26     10.38 o 
  -2  15   4       16.87       17.06     10.48 o 
  -1  15   4      323.63      386.60     38.44 o 
   0  15   4        6.41        2.39      7.71 o 
   1  15   4      334.54      391.90     33.66 o 
   2  15   4        4.73       -3.39      9.31 o 
   3  15   4       85.44       83.13     11.65 o 
   4  15   4       72.81       83.63     12.37 o 
   5  15   4        9.01       18.78     16.11 o 
  -4  16   4      263.25      275.60     32.96 o 
  -3  16   4       11.09       -6.86     11.08 o 
  -2  16   4      176.06      177.95     24.65 o 
  -1  16   4      138.49      135.36     13.23 o 
   0  16   4        2.18       -0.91      8.04 o 
   1  16   4        0.89        1.35      9.87 o 
   2  16   4       40.16       51.12     12.90 o 
   3  16   4        3.70       -0.28     10.25 o 
   4  16   4      111.30      110.46     22.59 o 
  -2  17   4       31.96       33.92     13.94 o 
  -1  17   4      168.44      173.05     56.29 o 
   0  17   4      141.19      177.79     18.39 o 
   1  17   4       24.33       25.26     12.64 o 
   2  17   4      223.90      251.45     21.45 o 
   3  17   4        0.26        5.52     11.37 o 
  -1  18   4       54.47       45.26     20.88 o 
   1  18   4        0.08       -6.41     16.30 o 
  -7   0   5      325.62      302.23     25.07 o 
  -5   0   5      592.55      625.76     25.30 o 
  -3   0   5       33.68       21.53      5.65 o 
  -1   0   5    30466.41    32437.39   2789.35 o 
   1   0   5    11513.13    11299.17    248.67 o 
   3   0   5     5161.71     4932.38    223.64 o 
   5   0   5       70.16       65.31      8.34 o 
   7   0   5      254.82      270.21     25.61 o 
  -9   1   5       15.65        5.23     14.27 o 
  -8   1   5       21.17       12.64      9.34 o 
  -7   1   5       23.97       22.13      7.01 o 
  -6   1   5      212.98      218.69     11.45 o 
  -5   1   5      428.48      453.21     15.61 o 
  -4   1   5        8.05        9.22      4.64 o 
  -3   1   5       34.32       23.08      3.46 o 
  -2   1   5      702.70      891.85     10.10 o 
  -1   1   5     2767.41     2888.10    185.82 o 
   0   1   5       12.83        5.07      1.90 o 
   1   1   5      982.09      842.76     12.36 o 
   2   1   5      231.57      203.52      5.08 o 
   3   1   5     1801.39     1883.00     57.65 o 
   4   1   5      163.13      175.35      6.35 o 
   5   1   5       82.87       79.97      7.42 o 
   6   1   5      105.53      132.82     12.47 o 
   7   1   5       67.02       67.60     11.56 o 
   8   1   5       73.72      106.42     13.90 o 
  -9   2   5        2.35       -1.26     13.47 o 
  -8   2   5      263.87      305.70     27.33 o 
  -7   2   5        3.82        3.90      6.22 o 
  -6   2   5      741.29      748.29     31.99 o 
  -5   2   5      209.74      215.88      8.30 o 
  -4   2   5      553.70      481.96     11.71 o 
  -3   2   5     1577.99     1613.17     21.29 o 
  -2   2   5      140.33      152.28      5.16 o 
  -1   2   5    12770.33    14261.35   2208.33 o 
   0   2   5       49.14       36.37      2.61 o 
   1   2   5       37.34       35.96      4.41 o 
   2   2   5       41.51       57.96      3.27 o 
   3   2   5      951.26      991.96     45.59 o 
   4   2   5      968.77      745.59     51.69 o 
   5   2   5      323.31      309.32     12.34 o 
   6   2   5      742.17      813.89     26.26 o 
   7   2   5       12.82        7.97      8.44 o 
   8   2   5        0.34       -0.51      8.71 o 
  -9   3   5       14.44       21.26     15.34 o 
  -8   3   5       71.70       81.71     17.75 o 
  -7   3   5        0.22        0.17      5.91 o 
  -6   3   5       10.64       17.05      6.08 o 
  -5   3   5        1.33        2.32      3.59 o 
  -4   3   5        0.23        1.54      3.01 o 
  -3   3   5      781.31      851.81     34.67 o 
  -2   3   5      266.01      219.65     10.37 o 
  -1   3   5    21188.86    22669.53   1138.53 o 
   0   3   5      506.87      453.19     23.24 o 
   1   3   5     4144.55     4043.24    159.23 o 
   2   3   5     4414.14     4380.93    132.45 o 
   3   3   5        6.61       19.83      3.04 o 
   4   3   5       58.83       54.50      4.27 o 
   5   3   5      146.02      126.65     10.27 o 
   6   3   5       48.39       59.65     11.49 o 
   7   3   5       53.30       39.84      9.87 o 
   8   3   5      193.69      217.92     18.65 o 
  -9   4   5       11.65       11.37     15.38 o 
  -8   4   5       58.79       50.15     16.18 o 
  -7   4   5       52.20       53.96      8.35 o 
  -6   4   5       19.17       16.94      6.23 o 
  -5   4   5     1530.71     1513.04     69.64 o 
  -4   4   5       11.77        6.25      3.56 o 
  -3   4   5      164.11      142.61     11.65 o 
  -2   4   5      366.36      332.82     12.80 o 
  -1   4   5     2042.06     2305.60    167.45 o 
   0   4   5     4945.76     4991.02    253.07 o 
   1   4   5      977.18     1042.38     44.86 o 
   2   4   5     3302.32     3546.28    142.96 o 
   3   4   5      352.14      292.42     13.00 o 
   4   4   5     1091.03     1029.62     53.20 o 
   5   4   5      960.75      884.83     43.86 o 
   6   4   5      216.32      216.53     16.17 o 
   7   4   5      137.80      128.80     14.16 o 
   8   4   5        0.46       -4.06      8.04 o 
  -9   5   5       50.50       63.81     20.49 o 
  -8   5   5       17.29       13.36     13.70 o 
  -7   5   5       82.04       74.72     11.83 o 
  -6   5   5        0.23        2.65      5.76 o 
  -5   5   5      417.16      410.37     18.60 o 
  -4   5   5       19.62       17.73      3.74 o 
  -3   5   5      723.55      747.32     26.44 o 
  -2   5   5     3518.16     2632.77    776.77 o 
  -1   5   5     1223.69     1101.89    102.73 o 
   0   5   5     7401.62     7601.34    676.38 o 
   1   5   5     2521.17     2541.76    109.66 o 
   2   5   5       22.91        8.40      2.49 o 
   3   5   5     2064.01     1871.27     86.61 o 
   4   5   5       96.60       84.43      7.05 o 
   5   5   5       60.88       52.43      7.40 o 
   6   5   5       26.08       34.69     12.63 o 
   7   5   5      213.73      224.54     20.23 o 
   8   5   5       42.60       36.99     11.04 o 
  -8   6   5        0.34       -1.38      9.37 o 
  -7   6   5       19.52        7.55      9.09 o 
  -6   6   5     1109.74     1098.07     51.55 o 
  -5   6   5      144.50      161.50     10.09 o 
  -4   6   5       75.70       68.74      6.65 o 
  -3   6   5      156.29      152.26      7.30 o 
  -2   6   5       28.41       23.49      3.51 o 
  -1   6   5      806.33      889.81     77.85 o 
   0   6   5     7110.04     8512.37    830.39 o 
   1   6   5       17.67        9.52      2.61 o 
   2   6   5     1387.65     1243.12     77.45 o 
   3   6   5       92.42       77.84      7.96 o 
   4   6   5     2059.24     1910.81    105.78 o 
   5   6   5      322.53      289.76     13.79 o 
   6   6   5      510.98      544.70     23.18 o 
   7   6   5       41.59       41.02     10.38 o 
   8   6   5        2.81       -7.09      8.78 o 
  -8   7   5       17.02        9.50     11.16 o 
  -7   7   5      109.16      119.65     19.16 o 
  -6   7   5        4.36        3.36      8.43 o 
  -5   7   5        8.15        8.23      6.01 o 
  -4   7   5     1301.45     1249.19     84.58 o 
  -3   7   5      289.42      300.98     14.84 o 
  -2   7   5     3675.42     3920.59    255.19 o 
  -1   7   5      951.24      990.97    106.15 o 
   0   7   5       86.54       49.48      8.36 o 
   1   7   5        1.74        0.09      2.41 o 
   2   7   5        6.12        6.22      3.90 o 
   3   7   5        0.13       -3.66      3.66 o 
   4   7   5      258.59      228.30     16.38 o 
   5   7   5       90.42       77.11      7.59 o 
   6   7   5        9.28        9.04      8.38 o 
   7   7   5       19.56       11.48      9.25 o 
   8   7   5       17.06       16.83     10.94 o 
  -8   8   5        3.86       -9.64      9.64 o 
  -7   8   5       15.16        7.72     14.25 o 
  -6   8   5        1.20        2.36      8.69 o 
  -5   8   5      630.94      669.69     45.60 o 
  -4   8   5      148.67      168.31     11.56 o 
  -3   8   5     1135.37     1153.96     92.17 o 
  -2   8   5       82.83      106.80      9.44 o 
  -1   8   5      440.84      441.53     52.01 o 
   0   8   5      804.86      845.01     92.09 o 
   1   8   5       72.91       83.16      7.38 o 
   2   8   5      167.76      160.39     11.56 o 
   3   8   5     2053.72     2042.39    125.23 o 
   4   8   5      183.61      176.64     13.24 o 
   5   8   5      443.61      449.95     17.01 o 
   6   8   5       35.89       39.54      8.36 o 
   7   8   5        2.16       11.78      9.32 o 
   8   8   5        0.14        1.76     14.81 o 
  -8   9   5        0.12       -2.71     11.18 o 
  -7   9   5       68.08       65.68     13.25 o 
  -6   9   5       44.25       47.04     11.34 o 
  -5   9   5       57.63       55.05     10.77 o 
  -4   9   5      249.62      251.79     18.66 o 
  -3   9   5       47.57       71.37      7.58 o 
  -2   9   5      757.55      799.92     72.74 o 
  -1   9   5     1079.91     1138.98    136.63 o 
   0   9   5      665.59      650.55     67.31 o 
   1   9   5        5.93       -0.06      3.61 o 
   2   9   5      269.01      229.26     17.69 o 
   3   9   5      113.12      109.66      8.26 o 
   4   9   5      839.63      763.71     43.50 o 
   5   9   5        0.62        6.46      6.37 o 
   6   9   5      107.22       88.76     10.63 o 
   7   9   5      209.48      246.13     20.01 o 
  -7  10   5       26.83       22.62     17.31 o 
  -6  10   5      364.36      380.60     48.97 o 
  -5  10   5       20.98       17.48      9.21 o 
  -4  10   5      333.27      328.27     43.62 o 
  -3  10   5       44.56       35.25      7.28 o 
  -2  10   5      178.58      193.67     19.13 o 
  -1  10   5       14.10       23.42      4.97 o 
   0  10   5      284.32      268.46     29.63 o 
   1  10   5        0.77        2.65      4.20 o 
   2  10   5      981.92      923.09     85.97 o 
   3  10   5      414.37      385.72     24.34 o 
   4  10   5      466.37      433.53     30.82 o 
   5  10   5        6.78        3.34      6.93 o 
   6  10   5      220.85      208.00     14.53 o 
   7  10   5        0.01        8.25     10.30 o 
  -7  11   5       20.20       14.05     13.19 o 
  -6  11   5       52.67       43.51     12.01 o 
  -5  11   5       30.26       25.93     10.62 o 
  -4  11   5       89.59      125.93     26.62 o 
  -3  11   5        7.80        1.25      6.29 o 
  -2  11   5       15.42       18.43      7.22 o 
  -1  11   5        5.68       -3.07      5.79 o 
   0  11   5     1094.16     1026.55    119.59 o 
   1  11   5      324.56      284.84     27.95 o 
   2  11   5      290.91      273.70     20.55 o 
   3  11   5      198.66      187.92     13.14 o 
   4  11   5      735.51      707.17     43.22 o 
   5  11   5        6.19        6.62      7.52 o 
   6  11   5       63.93       90.07     11.36 o 
   7  11   5       38.72       38.13     16.79 o 
  -7  12   5       15.54        9.05     16.68 o 
  -6  12   5        0.73       -0.32     10.38 o 
  -5  12   5       98.51       89.21     13.91 o 
  -4  12   5        9.90        9.20     11.62 o 
  -3  12   5      210.24      205.07     41.58 o 
  -2  12   5        6.34       12.00      6.67 o 
  -1  12   5        0.49       -2.83      6.14 o 
   0  12   5       34.01       24.30      5.91 o 
   1  12   5      134.79      131.32     21.76 o 
   2  12   5        3.50        2.52      5.52 o 
   3  12   5      675.50      626.31     49.31 o 
   4  12   5       64.77       75.36     10.06 o 
   5  12   5      102.04      120.36     12.28 o 
   6  12   5        9.46       16.31      9.19 o 
  -6  13   5        8.24       14.85     12.30 o 
  -5  13   5       20.29       11.44     10.79 o 
  -4  13   5       54.93       38.43     12.27 o 
  -3  13   5      288.75      282.82     43.70 o 
  -2  13   5       94.07       84.47      9.95 o 
  -1  13   5     1359.52     1416.53    167.32 o 
   0  13   5      162.87      191.32     17.57 o 
   1  13   5      436.67      421.46     38.41 o 
   2  13   5       24.05       27.20      7.68 o 
   3  13   5       93.27       95.31     10.86 o 
   4  13   5       24.95       12.75      8.23 o 
   5  13   5        3.67       -3.41      7.83 o 
   6  13   5        0.15        6.41      8.76 o 
  -5  14   5       99.85      107.05     16.47 o 
  -4  14   5      283.37      263.03     58.11 o 
  -3  14   5        3.44        7.96     10.05 o 
  -2  14   5      417.47      466.77     86.67 o 
  -1  14   5        0.31        1.94      7.09 o 
   0  14   5      116.37      111.22     10.81 o 
   1  14   5      321.48      391.71     20.91 o 
   2  14   5       20.28       30.47     10.20 o 
   3  14   5       15.11       10.30      8.32 o 
   4  14   5      340.14      344.87     18.41 o 
   5  14   5        8.37       19.15      9.60 o 
  -4  15   5      130.17      122.20     16.60 o 
  -3  15   5        7.91        8.30     11.09 o 
  -2  15   5      160.95      164.18     44.31 o 
  -1  15   5      193.96      200.23     17.95 o 
   0  15   5       15.96       13.48      8.17 o 
   1  15   5       33.47       26.38     10.95 o 
   2  15   5      206.82      258.39     19.71 o 
   3  15   5       13.51       19.26     10.73 o 
   4  15   5       20.12       10.66      9.62 o 
  -4  16   5        0.39       -4.29     12.38 o 
  -3  16   5       20.95       23.22     12.17 o 
  -2  16   5       25.96        5.16     22.75 o 
  -1  16   5        8.65        5.70     10.72 o 
   0  16   5       20.42       24.62      9.50 o 
   1  16   5      139.72      162.49     16.76 o 
   2  16   5        4.22       12.05     10.96 o 
   3  16   5      401.01      499.92     42.67 o 
   4  16   5        3.55        5.47     10.58 o 
  -2  17   5       99.59      123.36     17.45 o 
  -1  17   5      156.46      155.86     19.03 o 
   0  17   5       55.66       74.96     21.53 o 
   1  17   5      352.30      427.45     25.43 o 
   2  17   5        9.86       21.88     12.50 o 
  -1  18   5       33.70       31.30     20.65 o 
  -8   0   6      108.98      124.15     19.85 o 
  -6   0   6      387.59      382.00     24.04 o 
  -4   0   6     5730.40     5990.40     63.13 o 
  -2   0   6      482.74      382.43      8.84 o 
   0   0   6       74.64      104.40      5.73 o 
   2   0   6    10924.58    10702.60    162.68 o 
   4   0   6      518.32      439.02     18.82 o 
   6   0   6      251.86      248.34     23.36 o 
   8   0   6        2.88       -3.17     11.64 o 
  -8   1   6       21.81       10.11     12.10 o 
  -7   1   6        0.11       -2.86      5.85 o 
  -6   1   6       17.80       26.01      7.40 o 
  -5   1   6     1413.26     1518.60     26.59 o 
  -4   1   6      505.46      454.93     15.04 o 
  -3   1   6       17.74       10.53      4.64 o 
  -2   1   6     2123.40     2053.85     35.88 o 
  -1   1   6    12631.99    14713.17   1200.63 o 
   0   1   6      339.40      478.32     10.42 o 
   1   1   6      190.39      150.89      4.98 o 
   2   1   6      485.77      373.27      7.92 o 
   3   1   6     2416.08     2536.57     79.47 o 
   4   1   6      207.35      194.82      8.14 o 
   5   1   6       28.16       24.35      4.78 o 
   6   1   6      160.99      192.79     14.85 o 
   7   1   6      348.08      378.11     21.05 o 
   8   1   6       87.46       97.49     14.35 o 
  -9   2   6      339.91      351.16     31.30 o 
  -8   2   6       44.96       52.44     15.42 o 
  -7   2   6      104.56      116.66     10.01 o 
  -6   2   6      130.03      129.84      7.91 o 
  -5   2   6      265.75      271.38     10.14 o 
  -4   2   6      148.86      157.45      7.36 o 
  -3   2   6      811.56      827.70     12.36 o 
  -2   2   6     1843.92     1996.61     60.62 o 
  -1   2   6    13955.85    15309.12   1328.88 o 
   0   2   6     2136.37     2451.10     65.95 o 
   1   2   6      538.11      471.13      7.65 o 
   2   2   6      109.42      107.99      6.36 o 
   3   2   6      808.61      696.61     18.66 o 
   4   2   6      133.71      141.59      7.66 o 
   5   2   6      347.54      303.61     22.40 o 
   6   2   6      851.79      921.81     28.48 o 
   7   2   6       51.17       46.45     10.60 o 
   8   2   6        2.86       -0.59      9.01 o 
  -9   3   6      189.80      229.14     27.59 o 
  -8   3   6       53.34       48.28     16.14 o 
  -7   3   6      162.85      157.70     20.48 o 
  -6   3   6        1.00        3.53      5.33 o 
  -5   3   6      182.97      193.81      8.24 o 
  -4   3   6       15.78        9.97      3.28 o 
  -3   3   6      910.64     1071.46     14.23 o 
  -2   3   6     6279.13     6992.68    297.47 o 
  -1   3   6     3124.73     3666.97    203.53 o 
   0   3   6      680.27      707.45     25.81 o 
   1   3   6     1853.42     1733.57     85.63 o 
   2   3   6      182.33      201.00      7.65 o 
   3   3   6     1182.33     1110.03     40.04 o 
   4   3   6        0.63        2.44      3.51 o 
   5   3   6       22.73       17.48      5.68 o 
   6   3   6      866.31      940.92     28.93 o 
   7   3   6        8.75        6.76      7.93 o 
   8   3   6      125.07      125.14     15.15 o 
  -9   4   6       11.04       20.95     16.22 o 
  -8   4   6       25.59       28.20     15.08 o 
  -7   4   6      332.07      344.20     25.65 o 
  -6   4   6     1070.35      998.49     45.26 o 
  -5   4   6        5.42        1.88      3.96 o 
  -4   4   6      158.40      130.35      6.44 o 
  -3   4   6      124.78      129.20      5.77 o 
  -2   4   6     5155.44     5566.84    273.88 o 
  -1   4   6      261.94      328.09     19.48 o 
   0   4   6      685.53      679.31     37.40 o 
   1   4   6      250.74      264.54     12.23 o 
   2   4   6     4258.35     4463.51    242.01 o 
   3   4   6      219.96      184.29      9.75 o 
   4   4   6      669.77      604.42     32.89 o 
   5   4   6      210.85      180.01      9.42 o 
   6   4   6     1110.49     1116.27     31.41 o 
   7   4   6        3.11       -4.16      7.42 o 
   8   4   6       19.47       14.42      9.75 o 
  -9   5   6       83.81       60.84     19.66 o 
  -8   5   6       44.12       33.94     11.36 o 
  -7   5   6      221.28      202.34     16.13 o 
  -6   5   6        4.74        2.10      7.92 o 
  -5   5   6     1022.71     1071.33     42.85 o 
  -4   5   6      839.30      831.74     33.64 o 
  -3   5   6       11.61        4.73      2.55 o 
  -2   5   6     4133.42     4365.84    206.29 o 
  -1   5   6     6825.57     8073.45    615.36 o 
   0   5   6     3595.60     3752.21    202.83 o 
   1   5   6     3370.14     3348.48    236.40 o 
   2   5   6     4955.21     5140.54    178.79 o 
   3   5   6      614.35      609.14     16.82 o 
   4   5   6      781.13      670.85     51.63 o 
   5   5   6       18.79       14.20      5.27 o 
   6   5   6      664.02      641.31     25.04 o 
   7   5   6      146.93      138.39     21.03 o 
   8   5   6       43.90       40.41     11.88 o 
  -8   6   6       19.20        7.41      9.93 o 
  -7   6   6      462.38      412.89     38.59 o 
  -6   6   6       52.77       52.87     10.75 o 
  -5   6   6     1410.29     1375.50     80.11 o 
  -4   6   6      155.87      166.82      9.33 o 
  -3   6   6     2104.84     2125.78    139.97 o 
  -2   6   6      919.14      931.20     76.83 o 
  -1   6   6      227.67      255.69     22.33 o 
   0   6   6       62.74      127.11     12.65 o 
   1   6   6      879.54      974.85     50.29 o 
   2   6   6      446.19      448.26     16.48 o 
   3   6   6      886.23      806.83     56.11 o 
   4   6   6       20.70       14.04      5.03 o 
   5   6   6      237.99      238.08     17.76 o 
   6   6   6       50.78       53.67     10.40 o 
   7   6   6        4.78       -3.57      8.06 o 
   8   6   6       10.71        4.64      9.36 o 
  -8   7   6        0.10       -6.06      9.95 o 
  -7   7   6        4.22        6.58      9.13 o 
  -6   7   6       14.42       23.33      9.28 o 
  -5   7   6        1.88        1.53      7.69 o 
  -4   7   6      219.89      252.80     19.45 o 
  -3   7   6     1377.75     1428.27     62.95 o 
  -2   7   6      378.41      436.75     26.41 o 
  -1   7   6     2894.02     3058.55    293.07 o 
   0   7   6     1596.39     1642.18    161.84 o 
   1   7   6      759.93      691.41     37.42 o 
   2   7   6     1028.31      999.44     46.68 o 
   3   7   6       32.05       40.60      5.47 o 
   4   7   6       22.27       17.83      5.52 o 
   5   7   6       72.94       81.93      7.86 o 
   6   7   6      393.83      418.85     21.35 o 
   7   7   6        7.96        4.52      8.91 o 
   8   7   6       42.91       57.36     13.42 o 
  -8   8   6       43.71       45.28     12.91 o 
  -7   8   6        5.99       -0.25      9.67 o 
  -6   8   6      609.49      586.91     89.86 o 
  -5   8   6       79.95       81.31     12.65 o 
  -4   8   6      672.13      677.20     46.16 o 
  -3   8   6     1567.32     1677.37    144.78 o 
  -2   8   6      215.44      193.05     16.48 o 
  -1   8   6      503.70      625.96     56.10 o 
   0   8   6     1257.50     1284.43    154.83 o 
   1   8   6      231.59      220.60     16.07 o 
   2   8   6     2017.25     1932.36    110.32 o 
   3   8   6       82.32       93.32      7.44 o 
   4   8   6     1482.07     1413.73     79.62 o 
   5   8   6        5.76        3.66      5.89 o 
   6   8   6      672.84      700.53     27.53 o 
   7   8   6        0.98        4.63      8.47 o 
  -8   9   6       46.60       48.36     14.23 o 
  -7   9   6       45.79       40.46     12.28 o 
  -6   9   6        0.00       -5.76      8.66 o 
  -5   9   6       54.43       50.72     10.62 o 
  -4   9   6       66.68       64.01     10.53 o 
  -3   9   6      730.50      731.22     69.07 o 
  -2   9   6        8.98        8.96      3.94 o 
  -1   9   6      161.45      184.19     22.19 o 
   0   9   6     1096.39      997.57    111.47 o 
   1   9   6      557.57      505.27     46.27 o 
   2   9   6       68.90       65.05      7.55 o 
   3   9   6       53.38       67.07      7.45 o 
   4   9   6      282.98      251.38     17.50 o 
   5   9   6      290.36      238.17     19.27 o 
   6   9   6      141.96      156.09     15.45 o 
   7   9   6       25.15       23.57     10.98 o 
  -7  10   6       54.25       41.89     12.81 o 
  -6  10   6        0.04       -0.54      9.37 o 
  -5  10   6      480.21      451.12     72.71 o 
  -4  10   6      506.40      482.63     60.30 o 
  -3  10   6       29.70       30.15      6.92 o 
  -2  10   6      687.56      638.80     74.05 o 
  -1  10   6       79.03       79.93     10.57 o 
   0  10   6      271.79      296.33     32.21 o 
   1  10   6      367.80      351.16     40.10 o 
   2  10   6       29.33       22.03      5.57 o 
   3  10   6      182.75      187.86     17.67 o 
   4  10   6      438.27      399.96     33.45 o 
   5  10   6      380.31      350.97     16.61 o 
   6  10   6       39.06       42.04      9.75 o 
   7  10   6       28.93       22.72     11.48 o 
  -7  11   6       21.42       17.65     12.28 o 
  -6  11   6        1.17       -3.06      9.53 o 
  -5  11   6      151.40      172.26     33.85 o 
  -4  11   6       59.10       68.81     11.77 o 
  -3  11   6        0.95        4.66      8.89 o 
  -2  11   6     1277.73     1279.80    130.31 o 
  -1  11   6     1227.62     1321.30    153.69 o 
   0  11   6      421.64      405.90     48.16 o 
   1  11   6       63.74       71.73      8.54 o 
   2  11   6     1193.11     1170.92    153.14 o 
   3  11   6       32.47       42.01      7.01 o 
   4  11   6       14.30       22.18      6.81 o 
   5  11   6       37.10       45.78      9.28 o 
   6  11   6       51.77       38.99      9.94 o 
   7  11   6      263.51      282.96     31.68 o 
  -7  12   6        4.95       12.79     18.32 o 
  -6  12   6      362.56      365.96     62.74 o 
  -5  12   6        5.90        4.59      9.56 o 
  -4  12   6      422.61      430.06     76.62 o 
  -3  12   6        5.48       16.37      9.47 o 
  -2  12   6      332.47      347.96     42.83 o 
  -1  12   6        7.73       11.53      6.71 o 
   0  12   6      142.48      170.90     14.29 o 
   1  12   6      144.53      118.67     15.26 o 
   2  12   6      175.55      202.16     23.34 o 
   3  12   6        0.07        3.76      5.99 o 
   4  12   6      151.94      149.24     11.98 o 
   5  12   6       23.79       26.69      8.98 o 
   6  12   6       85.21      102.40     12.61 o 
  -6  13   6      173.06      158.83     23.05 o 
  -5  13   6        0.59       -6.81      8.81 o 
  -4  13   6      293.75      270.10     40.15 o 
  -3  13   6       13.95        7.94      9.00 o 
  -2  13   6      600.08      587.35     93.87 o 
  -1  13   6       69.75       67.83     13.61 o 
   0  13   6     1049.49     1083.35    127.16 o 
   1  13   6      222.56      226.60     26.86 o 
   2  13   6      139.16      145.22     15.32 o 
   3  13   6       11.63       10.36      6.62 o 
   4  13   6       36.61       34.22      9.24 o 
   5  13   6       16.66       19.70      9.10 o 
   6  13   6      115.77      151.01     18.44 o 
  -5  14   6      569.28      581.42     93.51 o 
  -4  14   6       36.15       34.87     12.49 o 
  -3  14   6      170.72      176.40     21.54 o 
  -2  14   6       48.21       42.60     11.38 o 
  -1  14   6       27.60       27.27     10.12 o 
   0  14   6      143.39      134.99     17.04 o 
   1  14   6        0.56        2.57      6.66 o 
   2  14   6      124.90      122.65     11.57 o 
   3  14   6      284.42      293.35     22.21 o 
   4  14   6        0.06        3.12      8.24 o 
   5  14   6      160.45      190.64     15.73 o 
  -4  15   6        3.74        8.38     11.63 o 
  -3  15   6       77.62       77.57     16.43 o 
  -2  15   6       22.11       21.21     11.59 o 
  -1  15   6       52.41       58.41     12.79 o 
   0  15   6      218.36      228.34     30.44 o 
   1  15   6        6.00        3.55      8.98 o 
   2  15   6       10.33       17.95     10.34 o 
   3  15   6       37.76       54.22     12.67 o 
   4  15   6        0.69       -6.01      9.78 o 
  -3  16   6        2.53       15.64     11.35 o 
  -2  16   6        2.65       -4.44     10.44 o 
  -1  16   6       27.12       31.32     15.30 o 
   0  16   6      112.49      116.00     23.55 o 
   1  16   6      149.46      142.56     16.50 o 
   2  16   6      217.76      270.56     21.25 o 
   3  16   6       11.05       21.14     12.01 o 
  -2  17   6      115.08      159.19     29.06 o 
  -1  17   6      191.78      197.32     48.72 o 
   0  17   6      150.32      202.73     28.51 o 
   1  17   6       49.80       64.84     21.45 o 
   2  17   6      169.07      198.77     19.70 o 
  -7   0   7      348.00      383.75     26.56 o 
  -5   0   7       35.61       26.52      8.59 o 
  -3   0   7       80.02       79.31      6.65 o 
  -1   0   7    27420.67    28860.61   2883.18 o 
   1   0   7     4461.34     4383.11    126.12 o 
   3   0   7     1674.91     1525.95     96.10 o 
   5   0   7      112.53       88.14      9.33 o 
   7   0   7       12.11       20.72     13.17 o 
  -8   1   7       43.32       45.38     16.03 o 
  -7   1   7       18.78       12.66      8.07 o 
  -6   1   7       30.23       31.81      6.21 o 
  -5   1   7      413.95      404.72     12.07 o 
  -4   1   7     1591.11     1661.15     26.71 o 
  -3   1   7     1343.80     1231.55     19.20 o 
  -2   1   7     2738.42     2723.87     57.16 o 
  -1   1   7      424.97      645.37     56.51 o 
   0   1   7     2471.40     2385.42     62.86 o 
   1   1   7      341.34      371.01      7.15 o 
   2   1   7      595.48      710.15     13.13 o 
   3   1   7      628.14      666.75     24.89 o 
   4   1   7        1.07        2.48      3.34 o 
   5   1   7      368.27      348.65     27.92 o 
   6   1   7        0.50        0.73      5.52 o 
   7   1   7       75.77       95.62     12.66 o 
   8   1   7       26.75       43.70     11.47 o 
  -8   2   7      165.89      183.88     22.29 o 
  -7   2   7      388.18      405.16     20.04 o 
  -6   2   7      520.33      519.71     13.28 o 
  -5   2   7       82.46       82.39      6.64 o 
  -4   2   7      305.27      291.56     11.98 o 
  -3   2   7       76.58       95.86      5.58 o 
  -2   2   7     2255.07     2776.58    105.56 o 
  -1   2   7      361.00      363.39     32.48 o 
   0   2   7      445.44      384.73     15.70 o 
   1   2   7      598.56      590.94      8.95 o 
   2   2   7     5388.10     5006.89     96.65 o 
   3   2   7      368.36      341.90     14.24 o 
   4   2   7      514.14      437.96     15.50 o 
   5   2   7        6.07        7.13      5.07 o 
   6   2   7        1.51        0.66      5.66 o 
   7   2   7      162.52      151.29     15.02 o 
   8   2   7       19.72        4.00     14.48 o 
  -8   3   7      292.79      260.84     18.61 o 
  -7   3   7       24.28       26.60      9.31 o 
  -6   3   7       22.03       16.10      7.67 o 
  -5   3   7      230.09      231.44      8.82 o 
  -4   3   7       22.05       11.32      4.83 o 
  -3   3   7        2.57       -0.65      2.91 o 
  -2   3   7     9936.19    10950.97    555.61 o 
  -1   3   7        9.57       16.73      2.20 o 
   0   3   7       90.62      137.63      5.94 o 
   1   3   7      658.94      624.25     17.21 o 
   2   3   7      417.27      419.30     11.92 o 
   3   3   7      392.05      405.84     16.03 o 
   4   3   7      696.28      704.87     34.03 o 
   5   3   7     1418.13     1298.85     89.35 o 
   6   3   7     1355.70     1241.27     67.20 o 
   7   3   7      161.31      172.97     15.91 o 
   8   3   7      113.62      105.69     14.96 o 
  -9   4   7      121.75      162.32     25.19 o 
  -8   4   7        6.64        6.69      9.48 o 
  -7   4   7      485.81      476.03     21.82 o 
  -6   4   7       56.46       54.56      9.96 o 
  -5   4   7      413.52      460.44     11.51 o 
  -4   4   7      245.64      280.55     11.30 o 
  -3   4   7     1565.81     1678.77     63.16 o 
  -2   4   7     6535.26     7313.30    393.78 o 
  -1   4   7      470.04      564.78     40.46 o 
   0   4   7        7.02        2.62      2.18 o 
   1   4   7     2267.84     2146.06     97.37 o 
   2   4   7      152.37      160.20      6.07 o 
   3   4   7      761.04      711.78     22.46 o 
   4   4   7      380.96      404.44     23.07 o 
   5   4   7     2076.78     1898.23    146.73 o 
   6   4   7        0.52        2.04      6.09 o 
   7   4   7        2.74       -0.87      7.34 o 
   8   4   7       28.37       23.15     10.55 o 
  -9   5   7       17.04       20.23     17.02 o 
  -8   5   7       98.64       96.22     19.52 o 
  -7   5   7      115.91       87.79     12.54 o 
  -6   5   7       60.11       63.42     10.59 o 
  -5   5   7      343.77      321.05     16.51 o 
  -4   5   7        7.86        3.23      2.36 o 
  -3   5   7     2357.04     2402.67    103.50 o 
  -2   5   7     3435.58     3678.13    183.94 o 
  -1   5   7        1.23        4.40      2.75 o 
   0   5   7     2971.35     3180.43    205.03 o 
   1   5   7       17.64       11.29      2.71 o 
   2   5   7        0.35        0.79      2.30 o 
   3   5   7       43.68       41.40      5.04 o 
   4   5   7      170.05      161.70     10.16 o 
   5   5   7       37.11       37.56      6.31 o 
   6   5   7      509.78      484.57     30.40 o 
   7   5   7       73.81       71.83     17.67 o 
   8   5   7       61.05       60.44     13.35 o 
  -8   6   7       12.48       12.65     10.77 o 
  -7   6   7        5.91       -0.37      8.56 o 
  -6   6   7     1323.69     1277.19    121.88 o 
  -5   6   7       30.73       20.27      8.47 o 
  -4   6   7      196.03      110.58     67.62 o 
  -3   6   7      776.26      846.73     36.72 o 
  -2   6   7      891.95     1012.69     56.06 o 
  -1   6   7        5.03       10.33      3.24 o 
   0   6   7     1603.89     1579.63     92.17 o 
   1   6   7        5.02        4.73      1.97 o 
   2   6   7     2895.15     2540.88    132.71 o 
   3   6   7      910.82      917.18     50.33 o 
   4   6   7       12.80        5.26      4.67 o 
   5   6   7      112.55       97.74      8.11 o 
   6   6   7        0.61        2.41      5.87 o 
   7   6   7       22.23       17.09      9.41 o 
   8   6   7       14.83       10.92      9.93 o 
  -8   7   7       35.51       29.63     11.74 o 
  -7   7   7       83.07       85.74     13.48 o 
  -6   7   7       14.57        5.04      8.84 o 
  -5   7   7       78.92       81.88     11.04 o 
  -4   7   7      771.71      765.66     92.82 o 
  -3   7   7      130.76      128.17     13.77 o 
  -2   7   7     1195.00     1182.65     75.96 o 
  -1   7   7       12.95        5.62      2.91 o 
   0   7   7        1.38        0.95      2.79 o 
   1   7   7     2139.99     2264.99    138.14 o 
   2   7   7      411.83      391.85     26.27 o 
   3   7   7       11.20        4.94      4.41 o 
   4   7   7      212.36      224.43     18.53 o 
   5   7   7        9.14       12.63      7.13 o 
   6   7   7      187.89      210.25     16.61 o 
   7   7   7       50.07       55.34     12.27 o 
   8   7   7       54.05       58.66     19.27 o 
  -8   8   7       10.79      -10.99     10.99 o 
  -7   8   7      151.34      174.64     16.51 o 
  -6   8   7      140.64      143.46     14.72 o 
  -5   8   7      114.80      102.98     12.31 o 
  -4   8   7      176.22      162.22     31.20 o 
  -3   8   7        1.70        2.39      4.04 o 
  -2   8   7     2542.61     2606.53    209.04 o 
  -1   8   7      204.90      165.96     13.78 o 
   0   8   7     1044.67     1126.94    111.83 o 
   1   8   7      712.88      634.31     52.33 o 
   2   8   7       77.06       70.56      7.85 o 
   3   8   7      497.86      469.00     29.92 o 
   4   8   7       98.72       96.23      8.72 o 
   5   8   7      228.25      206.53     11.30 o 
   6   8   7       27.34       33.76     10.35 o 
   7   8   7       17.16       35.41     11.12 o 
  -8   9   7        6.66       -9.46     10.96 o 
  -7   9   7        1.82        2.53     10.36 o 
  -6   9   7      198.87      182.12     16.76 o 
  -5   9   7      480.56      474.82     79.10 o 
  -4   9   7       13.60        8.86      7.98 o 
  -3   9   7       96.00       98.63     12.04 o 
  -2   9   7       49.18       66.93      9.00 o 
  -1   9   7      210.94      228.55     25.41 o 
   0   9   7       12.95       16.75      4.39 o 
   1   9   7        0.29        1.65      3.98 o 
   2   9   7      200.79      173.74     13.61 o 
   3   9   7        0.24        0.90      5.06 o 
   4   9   7       53.57       50.39      7.19 o 
   5   9   7       23.38       21.94      6.74 o 
   6   9   7      286.03      313.49     20.60 o 
   7   9   7      357.70      382.08     24.10 o 
  -7  10   7        0.12        7.50     10.92 o 
  -6  10   7      151.09      147.55     28.32 o 
  -5  10   7       12.28        4.04      8.79 o 
  -4  10   7      739.61      711.55     99.73 o 
  -3  10   7      233.43      218.54     48.24 o 
  -2  10   7     1254.04     1256.35    122.73 o 
  -1  10   7      244.24      248.12     23.46 o 
   0  10   7       27.52       29.52      5.22 o 
   1  10   7       43.23       26.50      6.33 o 
   2  10   7     2139.66     2144.97    251.07 o 
   3  10   7      694.69      689.89     43.35 o 
   4  10   7      301.42      289.56     12.88 o 
   5  10   7       76.24       64.59      8.28 o 
   6  10   7      128.49      138.26     15.84 o 
   7  10   7       25.94       30.32     11.90 o 
  -7  11   7        1.71       -1.08     11.38 o 
  -6  11   7        1.86        3.81      9.74 o 
  -5  11   7      147.28      135.37     23.03 o 
  -4  11   7      505.04      510.54    109.71 o 
  -3  11   7     1672.79     1570.58    321.77 o 
  -2  11   7      668.50      680.71    141.40 o 
  -1  11   7      442.21      432.87     46.70 o 
   0  11   7      348.05      349.08     41.93 o 
   1  11   7       15.40        9.52      5.21 o 
   2  11   7       42.64       39.56      7.51 o 
   3  11   7      130.41      143.48      9.80 o 
   4  11   7        7.20        6.38      5.92 o 
   5  11   7       42.86       36.58      9.19 o 
   6  11   7      161.37      172.12     19.03 o 
  -6  12   7        9.34        4.75     11.15 o 
  -5  12   7       45.60       45.86     13.66 o 
  -4  12   7      141.21      137.13     20.06 o 
  -3  12   7       80.80       81.79     12.31 o 
  -2  12   7        4.20       13.42      8.98 o 
  -1  12   7      352.92      358.18     37.87 o 
   0  12   7       21.01       21.82      6.19 o 
   1  12   7      616.04      615.23     67.45 o 
   2  12   7       98.39      103.38      9.80 o 
   3  12   7      706.13      670.34     78.44 o 
   4  12   7        6.08        4.46      6.14 o 
   5  12   7        4.93        8.66      8.04 o 
   6  12   7        0.14        7.75      9.05 o 
  -6  13   7       28.36       33.00     23.24 o 
  -5  13   7      155.23      158.71     19.20 o 
  -4  13   7       19.80       30.52     11.17 o 
  -3  13   7      173.02      173.75     19.29 o 
  -2  13   7      212.15      228.57     25.55 o 
  -1  13   7      334.88      333.28     74.69 o 
   0  13   7       32.28       52.59      8.67 o 
   1  13   7       18.66       18.46      7.08 o 
   2  13   7       96.49      106.90     16.79 o 
   3  13   7      221.24      216.76     20.36 o 
   4  13   7       45.92       50.04     12.15 o 
   5  13   7      112.60      122.57     13.19 o 
  -5  14   7        5.08       10.98     11.49 o 
  -4  14   7        9.71       10.19     10.87 o 
  -3  14   7      180.89      170.47     38.26 o 
  -2  14   7       11.79        0.96      9.58 o 
  -1  14   7       11.65        8.05      9.65 o 
   0  14   7      371.42      368.96     40.87 o 
   1  14   7       16.18       20.03      7.45 o 
   2  14   7      877.52      887.24    103.83 o 
   3  14   7       42.41       42.93      9.12 o 
   4  14   7      136.47      167.08     27.82 o 
   5  14   7        2.41       -4.65      9.87 o 
  -4  15   7       13.29        0.60     11.52 o 
  -3  15   7        8.63        2.54      9.69 o 
  -2  15   7      304.03      326.44     70.30 o 
  -1  15   7       18.19       16.17     10.79 o 
   0  15   7       14.39       10.97     10.59 o 
   1  15   7      126.98      142.98     15.75 o 
   2  15   7        0.22       -3.00      6.91 o 
   3  15   7       28.89       15.21     11.04 o 
   4  15   7      149.97      183.59     18.85 o 
  -3  16   7       94.51       86.86     15.31 o 
  -2  16   7        1.48        7.17     10.98 o 
  -1  16   7       35.98       35.04     17.71 o 
   0  16   7      155.61      181.74     26.11 o 
   1  16   7       29.35       36.64     18.74 o 
   2  16   7       74.60      102.46     15.78 o 
   3  16   7      140.65      158.45     18.83 o 
  -2  17   7       31.04       16.97     13.26 o 
  -1  17   7      201.46      157.60     21.01 o 
   0  17   7        8.41       -5.50     14.12 o 
   1  17   7      105.62       96.79     23.59 o 
  -6   0   8        7.62        2.06      9.47 o 
  -4   0   8      608.60      640.94     16.05 o 
  -2   0   8     3331.50     3921.76    182.47 o 
   0   0   8      190.48      178.40      6.83 o 
   2   0   8     2285.21     2200.76     26.89 o 
   4   0   8      594.51      461.46     16.19 o 
   6   0   8      453.41      501.68     31.45 o 
   8   0   8       27.65       78.58     19.50 o 
  -7   1   8        5.20       -3.66      9.62 o 
  -6   1   8       43.50       60.45      7.21 o 
  -5   1   8     1491.05     1520.56     32.48 o 
  -4   1   8      292.21      235.94     10.93 o 
  -3   1   8     3643.47     3765.65     69.29 o 
  -2   1   8     4470.57     4696.27    191.99 o 
  -1   1   8       89.51      183.76     15.11 o 
   0   1   8      802.12      764.59     17.34 o 
   1   1   8        1.50       -0.06      2.21 o 
   2   1   8      514.20      514.02      9.83 o 
   3   1   8     1753.04     1734.13     46.13 o 
   4   1   8        1.67        1.35      3.39 o 
   5   1   8       33.13       33.47      5.42 o 
   6   1   8      102.14      108.38      9.60 o 
   7   1   8      197.65      208.60     16.50 o 
   8   1   8      207.67      271.06     28.51 o 
  -8   2   8       93.70       97.05     18.78 o 
  -7   2   8      250.50      279.34     26.33 o 
  -6   2   8        1.33        0.17      6.21 o 
  -5   2   8      354.87      398.01     11.97 o 
  -4   2   8      109.73      102.53      6.40 o 
  -3   2   8     1403.91     1643.63     29.34 o 
  -2   2   8      227.34      251.16     11.45 o 
  -1   2   8     2105.60     2451.33    209.67 o 
   0   2   8        4.09        3.02      2.12 o 
   1   2   8     5830.34     5545.85     58.45 o 
   2   2   8       81.91       88.22      5.30 o 
   3   2   8     2201.67     1957.93     64.85 o 
   4   2   8      440.23      371.76     37.23 o 
   5   2   8      211.84      201.49     11.40 o 
   6   2   8        8.39       13.95      6.39 o 
   7   2   8      294.63      292.38     19.50 o 
   8   2   8        2.29        5.79      9.36 o 
  -8   3   8       39.07       29.31     11.01 o 
  -7   3   8       16.49       17.25      8.95 o 
  -6   3   8      350.27      333.16     19.16 o 
  -5   3   8      193.84      190.54      9.88 o 
  -4   3   8      237.21      226.29      8.42 o 
  -3   3   8     3637.47     3692.76     82.44 o 
  -2   3   8      923.75      857.42     26.50 o 
  -1   3   8     5853.05     6688.24    615.43 o 
   0   3   8        1.61       11.81      2.43 o 
   1   3   8      350.42      344.76      8.50 o 
   2   3   8      726.89      744.29     27.21 o 
   3   3   8     1437.64     1381.43     44.86 o 
   4   3   8       11.11        5.69      3.89 o 
   5   3   8     3420.61     3185.54    216.73 o 
   6   3   8       97.93      108.70     10.10 o 
   7   3   8      170.49      160.84     15.05 o 
   8   3   8      144.63      176.39     17.46 o 
  -8   4   8      270.72      291.26     32.94 o 
  -7   4   8       60.50       59.20     11.16 o 
  -6   4   8      930.63      904.98     50.38 o 
  -5   4   8        1.39        1.80      4.80 o 
  -4   4   8       31.89       23.83      3.95 o 
  -3   4   8        5.97       10.01      3.01 o 
  -2   4   8      287.21      365.96     16.06 o 
  -1   4   8        1.07        3.00      2.27 o 
   0   4   8     1653.60     1878.16     64.83 o 
   1   4   8     1414.91     1480.12     49.45 o 
   2   4   8     9400.27     9081.21    364.11 o 
   3   4   8      797.52      790.05     34.58 o 
   4   4   8     1898.21     1733.80     72.74 o 
   5   4   8      610.96      602.04     36.17 o 
   6   4   8        8.46       11.67      6.71 o 
   7   4   8        8.69       11.72      8.65 o 
   8   4   8       63.68       66.51     13.32 o 
  -8   5   8        1.44        0.70      9.38 o 
  -7   5   8       55.35       79.25     12.18 o 
  -6   5   8       39.88       27.29      9.02 o 
  -5   5   8     1168.03     1129.31     96.48 o 
  -4   5   8       48.39       51.30      6.18 o 
  -3   5   8      606.52      606.07     25.66 o 
  -2   5   8     1297.22     1235.96     80.85 o 
  -1   5   8      292.69      288.32     18.20 o 
   0   5   8     1520.84     1772.64     96.41 o 
   1   5   8      564.85      655.02     36.72 o 
   2   5   8      315.42      380.35     15.35 o 
   3   5   8        1.29        4.74      5.13 o 
   4   5   8       30.78       39.19      5.74 o 
   5   5   8      283.41      310.57     30.78 o 
   6   5   8      278.85      301.93     15.63 o 
   7   5   8       60.89       70.62     12.50 o 
   8   5   8        6.47        4.31      9.59 o 
  -8   6   8        6.93       13.65     10.81 o 
  -7   6   8      103.94      114.61     13.82 o 
  -6   6   8       83.29       60.67     11.19 o 
  -5   6   8       27.00       24.93     12.33 o 
  -4   6   8        1.64        2.80      4.36 o 
  -3   6   8      874.70      880.66     50.00 o 
  -2   6   8      743.76      783.05     47.55 o 
  -1   6   8     2838.90     2954.85    249.17 o 
   0   6   8       24.75       24.38      5.16 o 
   1   6   8     4913.44     5024.97    202.70 o 
   2   6   8      316.03      323.31     24.64 o 
   3   6   8      408.70      369.04     13.22 o 
   4   6   8       67.61       61.16      7.87 o 
   5   6   8      601.91      539.17     34.77 o 
   6   6   8       51.26       55.89      9.86 o 
   7   6   8       12.94       21.35     11.53 o 
   8   6   8        0.44       17.29     15.72 o 
  -8   7   8       14.96       22.96     12.03 o 
  -7   7   8       14.57       26.42     10.86 o 
  -6   7   8       72.17       73.49     12.08 o 
  -5   7   8      181.14      157.72     19.41 o 
  -4   7   8      399.57      361.07     39.46 o 
  -3   7   8      831.61      844.21     65.28 o 
  -2   7   8      182.20      171.70     10.19 o 
  -1   7   8     1126.47     1108.70    100.11 o 
   0   7   8      151.94      161.61     11.95 o 
   1   7   8      777.36      837.02     35.23 o 
   2   7   8      212.67      205.87     11.10 o 
   3   7   8     1085.92     1115.53    114.52 o 
   4   7   8       25.70       19.25      5.74 o 
   5   7   8      185.70      194.21     11.28 o 
   6   7   8      152.79      138.30     11.62 o 
   7   7   8        6.88       -2.12      9.24 o 
  -8   8   8      122.82      131.30     32.94 o 
  -7   8   8        0.43       -2.04      9.57 o 
  -6   8   8      504.02      517.99     58.81 o 
  -5   8   8        5.20        0.16      8.25 o 
  -4   8   8      232.37      208.54     30.86 o 
  -3   8   8       61.61       56.36     13.53 o 
  -2   8   8       28.86       35.88      4.65 o 
  -1   8   8      825.65      835.98     98.39 o 
   0   8   8       18.12       20.00      3.59 o 
   1   8   8      796.62      818.48     66.84 o 
   2   8   8      135.78      143.22     14.06 o 
   3   8   8      247.32      223.19     18.93 o 
   4   8   8       22.40       13.81      5.76 o 
   5   8   8       63.37       58.26      7.83 o 
   6   8   8       11.72        8.76      7.05 o 
   7   8   8       28.48       42.25     11.81 o 
  -8   9   8        1.63        7.59     12.54 o 
  -7   9   8       14.25       -2.13     10.04 o 
  -6   9   8      281.37      284.66     38.05 o 
  -5   9   8       23.22        9.82      9.07 o 
  -4   9   8      205.78      245.85     54.29 o 
  -3   9   8       26.42       20.07      9.33 o 
  -2   9   8      587.31      570.42     53.09 o 
  -1   9   8      148.14      160.79     19.48 o 
   0   9   8      321.81      295.03     20.47 o 
   1   9   8      176.54      164.77     10.42 o 
   2   9   8       33.83       39.50      6.53 o 
   3   9   8       13.74       17.55      6.48 o 
   4   9   8      160.15      151.61     15.50 o 
   5   9   8       72.79       67.72      8.39 o 
   6   9   8      212.95      240.79     18.56 o 
   7   9   8        1.89        3.84     10.16 o 
  -7  10   8      201.85      203.16     28.68 o 
  -6  10   8        0.31       -1.60      9.59 o 
  -5  10   8      496.08      512.36     72.09 o 
  -4  10   8       31.68       22.36      9.78 o 
  -3  10   8      149.40      155.84     31.79 o 
  -2  10   8      874.71      961.98    196.15 o 
  -1  10   8      400.53      416.65     47.53 o 
   0  10   8      616.08      646.32     71.17 o 
   1  10   8      756.70      715.69     73.18 o 
   2  10   8       14.52       14.45      6.35 o 
   3  10   8      856.27      848.31     89.56 o 
   4  10   8      273.56      238.08     12.12 o 
   5  10   8      211.63      208.43     17.28 o 
   6  10   8        3.84        0.65      8.47 o 
  -7  11   8        6.36       -0.76     11.62 o 
  -6  11   8        0.28        1.98      9.75 o 
  -5  11   8      513.50      530.96     92.42 o 
  -4  11   8       15.16       18.12      9.67 o 
  -3  11   8     1089.69     1040.16    183.19 o 
  -2  11   8     1764.02     1649.22    330.91 o 
  -1  11   8      533.53      470.46     59.18 o 
   0  11   8       64.40       58.09      7.92 o 
   1  11   8       70.02       71.42      8.35 o 
   2  11   8       19.84       21.70      6.96 o 
   3  11   8     1010.67      983.96    106.85 o 
   4  11   8        0.82       -1.30      6.22 o 
   5  11   8      140.99      134.40     10.88 o 
   6  11   8       34.95       35.07     12.39 o 
  -6  12   8      153.02      152.50     36.68 o 
  -5  12   8        0.56       -2.36      9.75 o 
  -4  12   8       16.54        7.26      9.69 o 
  -3  12   8        1.06        1.01      9.23 o 
  -2  12   8      341.54      327.72     43.58 o 
  -1  12   8      135.64      119.84     30.44 o 
   0  12   8       50.02       55.63      9.33 o 
   1  12   8      481.14      436.77     62.32 o 
   2  12   8      626.90      601.74     74.95 o 
   3  12   8        0.28        1.72      6.07 o 
   4  12   8      314.37      280.94     33.51 o 
   5  12   8        2.72       -1.98     12.69 o 
   6  12   8        3.90        4.45     11.96 o 
  -6  13   8      213.33      253.34     44.79 o 
  -5  13   8        3.79        5.28     10.75 o 
  -4  13   8      127.71      117.76     28.45 o 
  -3  13   8      144.50      152.88     41.68 o 
  -2  13   8      151.95      148.85     18.11 o 
  -1  13   8      185.09      181.21     32.86 o 
   0  13   8      357.83      347.43     48.99 o 
   1  13   8      239.16      204.50     26.64 o 
   2  13   8       99.14       95.43     11.78 o 
   3  13   8       43.63       41.62      8.86 o 
   4  13   8        5.65        7.41      7.69 o 
   5  13   8       15.77       16.92     10.96 o 
  -5  14   8       12.61       17.16     12.88 o 
  -4  14   8       43.90       33.08     12.58 o 
  -3  14   8        7.41       15.37     10.94 o 
  -2  14   8       25.89       23.29     10.90 o 
  -1  14   8      466.98      388.98     44.75 o 
   0  14   8        1.89       -7.23      8.69 o 
   1  14   8      552.77      510.13     58.67 o 
   2  14   8       34.33       40.46      8.75 o 
   3  14   8      121.89      129.56     12.38 o 
   4  14   8       27.95       45.86     12.61 o 
   5  14   8       12.48        3.36     16.22 o 
  -4  15   8        0.76        4.40     11.78 o 
  -3  15   8      118.77      140.09     41.68 o 
  -2  15   8       97.66      100.68     26.39 o 
  -1  15   8       74.98       83.18     13.89 o 
   0  15   8      467.25      482.41     36.18 o 
   1  15   8       11.83       10.76     14.43 o 
   2  15   8       55.94       84.02     12.26 o 
   3  15   8      108.66      112.97     15.16 o 
   4  15   8       77.49       93.91     15.88 o 
  -3  16   8        1.27       -2.05     11.89 o 
  -2  16   8       48.13       39.34     20.17 o 
  -1  16   8        8.11       12.09     11.41 o 
   0  16   8       21.91        6.14     15.69 o 
   1  16   8      202.60      265.86     30.88 o 
   2  16   8      271.51      312.92     32.86 o 
   3  16   8      104.12      131.63     17.56 o 
  -2  17   8      217.29      208.38     29.27 o 
  -1  17   8        3.94        0.37     11.95 o 
   0  17   8        8.85       27.02     19.35 o 
   1  17   8       12.90        8.43     17.90 o 
  -7   0   9      537.22      554.05     31.56 o 
  -5   0   9      437.71      459.30     15.95 o 
  -3   0   9       20.17       28.37      4.84 o 
  -1   0   9     5949.83     6144.89    397.47 o 
   1   0   9     2367.94     2607.95     27.18 o 
   3   0   9       33.54        2.08      4.68 o 
   5   0   9      237.16      212.01     21.03 o 
   7   0   9      257.17      240.40     24.77 o 
  -8   1   9       14.27       15.01      9.80 o 
  -7   1   9       25.69       31.94     12.63 o 
  -6   1   9      135.77      143.95     12.00 o 
  -5   1   9      847.20      800.72     29.28 o 
  -4   1   9      467.41      483.77     15.10 o 
  -3   1   9     4004.60     4012.60     52.01 o 
  -2   1   9       12.55        0.60      3.05 o 
  -1   1   9     2181.93     2149.56    180.25 o 
   0   1   9        8.19        4.90      2.20 o 
   1   1   9     1208.46     1284.30     25.30 o 
   2   1   9     7250.63     7652.35     77.25 o 
   3   1   9     1054.63      964.38     19.54 o 
   4   1   9     2212.71     1978.36     65.28 o 
   5   1   9      351.09      364.41     22.39 o 
   6   1   9      222.51      211.00     14.59 o 
   7   1   9       55.41       61.36     11.58 o 
   8   1   9       21.76       22.01     10.83 o 
  -8   2   9       91.72       87.74     18.36 o 
  -7   2   9       16.88       26.57      9.36 o 
  -6   2   9      355.17      402.75     17.09 o 
  -5   2   9       31.14       51.00      7.60 o 
  -4   2   9       37.69       46.26      4.86 o 
  -3   2   9      327.57      384.93     10.06 o 
  -2   2   9     6594.01     7731.36    539.68 o 
  -1   2   9      396.92      552.06     35.94 o 
   0   2   9        5.26        1.43      2.19 o 
   1   2   9      387.57      457.50     11.26 o 
   2   2   9     1689.38     1840.79     41.45 o 
   3   2   9       55.22       58.24      5.06 o 
   4   2   9      496.87      426.96     20.50 o 
   5   2   9        0.01       -2.59      4.88 o 
   6   2   9       94.81       88.80      9.50 o 
   7   2   9       25.27       31.60     10.25 o 
   8   2   9      172.51      194.02     18.64 o 
  -8   3   9      221.13      193.84     24.04 o 
  -7   3   9        7.57        1.59      8.03 o 
  -6   3   9      736.92      718.44     67.08 o 
  -5   3   9      422.80      436.04     16.00 o 
  -4   3   9      103.77      131.15      9.32 o 
  -3   3   9       18.32        8.46      3.70 o 
  -2   3   9     4655.37     5244.89    430.51 o 
  -1   3   9      195.42      194.29     17.25 o 
   0   3   9      154.29      156.25      5.44 o 
   1   3   9       14.21       10.04      3.14 o 
   2   3   9       45.58       48.50      3.30 o 
   3   3   9     1952.60     1963.09     91.82 o 
   4   3   9      302.65      280.88     17.93 o 
   5   3   9      166.76      173.06     17.57 o 
   6   3   9      319.67      303.56     14.94 o 
   7   3   9        2.85        4.22      8.05 o 
   8   3   9        4.77        2.18      9.54 o 
  -8   4   9        0.01       -3.02     13.89 o 
  -7   4   9      507.10      524.18     36.62 o 
  -6   4   9        0.05       -1.86      6.91 o 
  -5   4   9       94.68       85.48      7.76 o 
  -4   4   9        2.60        6.22      4.31 o 
  -3   4   9     1460.49     1541.04     50.18 o 
  -2   4   9     2931.16     3202.31    155.35 o 
  -1   4   9    12717.42    14873.76    847.04 o 
   0   4   9       59.98       63.86      3.84 o 
   1   4   9     7827.86     7369.64    215.73 o 
   2   4   9      522.86      551.61     29.09 o 
   3   4   9      453.20      433.74     15.99 o 
   4   4   9       23.70       25.53      5.95 o 
   5   4   9       48.01       50.87      7.91 o 
   6   4   9        2.51       -3.44      5.77 o 
   7   4   9      237.54      228.09     18.43 o 
   8   4   9        2.59       -9.69     11.45 o 
  -8   5   9       16.82        4.07      9.93 o 
  -7   5   9      141.49      141.70     17.80 o 
  -6   5   9      194.87      174.59     14.49 o 
  -5   5   9      266.84      279.48     24.67 o 
  -4   5   9      259.56      262.03     11.68 o 
  -3   5   9     1286.69     1274.14     83.67 o 
  -2   5   9     2750.17     2817.07    166.47 o 
  -1   5   9        0.31        0.48      2.50 o 
   0   5   9      771.47      716.57     32.20 o 
   1   5   9       49.00       62.24      6.26 o 
   2   5   9     1228.61     1251.33     39.43 o 
   3   5   9      234.10      212.94     11.50 o 
   4   5   9      585.49      575.04     36.29 o 
   5   5   9      543.14      551.56     38.76 o 
   6   5   9      124.82      134.03     12.43 o 
   7   5   9       34.67       44.10     11.36 o 
   8   5   9        7.67       -0.86     17.90 o 
  -8   6   9        0.61       -9.15      9.15 o 
  -7   6   9       22.75        8.92      9.25 o 
  -6   6   9      547.50      527.33     83.91 o 
  -5   6   9       55.44       49.64      9.83 o 
  -4   6   9      309.11      312.86     27.36 o 
  -3   6   9       16.49       16.79      4.88 o 
  -2   6   9        1.49        0.00      3.04 o 
  -1   6   9        4.61        8.45      2.99 o 
   0   6   9      468.70      431.59     23.07 o 
   1   6   9      731.51      663.89     69.67 o 
   2   6   9      908.99      947.41     63.24 o 
   3   6   9       13.19       13.07      5.03 o 
   4   6   9      214.23      200.13     17.30 o 
   5   6   9      357.61      349.98     28.32 o 
   6   6   9       10.90       12.90      6.85 o 
   7   6   9        0.08       -4.67      7.48 o 
  -8   7   9        7.03        7.85     11.26 o 
  -7   7   9        1.11        5.69      9.57 o 
  -6   7   9      265.32      248.85     26.85 o 
  -5   7   9      840.20      848.18    156.06 o 
  -4   7   9      350.63      355.81     65.47 o 
  -3   7   9      912.86      989.56     88.77 o 
  -2   7   9      284.39      303.03     40.15 o 
  -1   7   9      309.36      319.77     25.00 o 
   0   7   9       88.95       76.94      8.25 o 
   1   7   9      145.28      136.96     25.73 o 
   2   7   9       40.32       41.31      6.18 o 
   3   7   9     1972.68     1966.26    139.79 o 
   4   7   9        8.15        8.56      5.98 o 
   5   7   9      349.28      379.39     23.35 o 
   6   7   9      201.80      213.25     23.97 o 
   7   7   9       21.04       23.46     11.07 o 
  -8   8   9       35.64       34.52     13.08 o 
  -7   8   9      252.83      267.50     20.21 o 
  -6   8   9      246.88      229.25     29.41 o 
  -5   8   9      231.41      225.68     41.73 o 
  -4   8   9      755.19      806.76    139.80 o 
  -3   8   9       85.10       86.69      7.65 o 
  -2   8   9      188.20      209.53     22.12 o 
  -1   8   9      722.84      778.28     69.93 o 
   0   8   9      153.88      144.87      8.88 o 
   1   8   9     1623.92     1592.37    128.74 o 
   2   8   9      156.55      156.79     10.28 o 
   3   8   9      263.66      246.68     12.67 o 
   4   8   9        2.73       10.97      6.34 o 
   5   8   9       65.01       65.22      8.02 o 
   6   8   9       14.01       14.80      7.39 o 
   7   8   9       32.13       22.11     11.01 o 
  -8   9   9       59.61       57.41     23.40 o 
  -7   9   9        3.23        4.45     10.56 o 
  -6   9   9        0.71       -4.90      8.99 o 
  -5   9   9      766.51      734.58     96.54 o 
  -4   9   9      121.11      130.91     27.65 o 
  -3   9   9     1291.35     1251.44    243.95 o 
  -2   9   9      704.01      669.53     69.44 o 
  -1   9   9        0.63        0.17      4.94 o 
   0   9   9      192.36      218.40     16.36 o 
   1   9   9       32.52       29.21      5.21 o 
   2   9   9      197.97      180.66     19.94 o 
   3   9   9      337.70      340.47     35.52 o 
   4   9   9      356.52      325.54     30.59 o 
   5   9   9      391.68      411.71     30.56 o 
   6   9   9        2.00        2.77      7.44 o 
   7   9   9        3.18        5.34     10.40 o 
  -7  10   9       36.81       44.60     13.18 o 
  -6  10   9        9.20        2.81      9.44 o 
  -5  10   9        0.60        3.18      9.09 o 
  -4  10   9       61.79       42.58     10.38 o 
  -3  10   9        1.36       -7.00      8.04 o 
  -2  10   9     1153.96     1168.20    247.43 o 
  -1  10   9       88.80       93.11      8.32 o 
   0  10   9      121.06      119.35     14.07 o 
   1  10   9       78.03       77.23      8.16 o 
   2  10   9     1288.72     1223.74    136.16 o 
   3  10   9       20.74       19.84      6.94 o 
   4  10   9       13.13       18.02      7.56 o 
   5  10   9       17.73       13.15      7.53 o 
   6  10   9      250.27      274.07     20.69 o 
  -7  11   9        5.04        3.40     13.17 o 
  -6  11   9      177.01      175.31     17.54 o 
  -5  11   9        1.95        0.48      9.34 o 
  -4  11   9      694.26      688.66    129.63 o 
  -3  11   9       41.77       45.87     11.18 o 
  -2  11   9        2.86        9.83      8.57 o 
  -1  11   9       33.56       22.30      6.57 o 
   0  11   9      116.53       93.12      8.19 o 
   1  11   9        0.69        1.86      5.64 o 
   2  11   9      770.04      782.35     88.96 o 
   3  11   9        1.43        1.54      6.07 o 
   4  11   9      410.79      389.80     43.22 o 
   5  11   9      172.75      188.86     14.16 o 
   6  11   9      238.66      277.96     21.43 o 
  -6  12   9       21.62       16.48     12.06 o 
  -5  12   9       86.91      103.97     26.98 o 
  -4  12   9        2.58        7.74     10.03 o 
  -3  12   9       39.21       41.98     11.20 o 
  -2  12   9        0.87        2.24      9.04 o 
  -1  12   9      355.83      372.00     64.90 o 
   0  12   9     1425.96     1209.97    154.84 o 
   1  12   9      807.77      847.97     87.53 o 
   2  12   9        0.28       -4.55      6.11 o 
   3  12   9      265.70      254.45     38.95 o 
   4  12   9       13.76        6.51      7.31 o 
   5  12   9        1.85       -4.29      6.92 o 
   6  12   9       21.97       30.57     18.28 o 
  -6  13   9       87.76       87.35     34.73 o 
  -5  13   9      287.18      296.83     71.20 o 
  -4  13   9        2.63        7.78     11.24 o 
  -3  13   9      373.08      388.52     86.64 o 
  -2  13   9       43.68       54.90     16.47 o 
  -1  13   9      152.89      149.89     49.90 o 
   0  13   9        5.39        0.95      6.20 o 
   1  13   9       44.96       31.73      9.95 o 
   2  13   9      118.52      125.66     15.03 o 
   3  13   9        6.56       14.73      7.47 o 
   4  13   9       94.28      102.16     13.16 o 
   5  13   9       14.74       15.49     10.82 o 
  -5  14   9        0.69       -6.43     10.77 o 
  -4  14   9        4.41       -3.60     10.31 o 
  -3  14   9      412.88      358.65    100.68 o 
  -2  14   9      101.91      116.08     18.82 o 
  -1  14   9        5.28        3.53      9.34 o 
   0  14   9      350.81      401.23     32.36 o 
   1  14   9       85.00       61.81     11.76 o 
   2  14   9       92.91      125.20     12.25 o 
   3  14   9        4.37        7.65      7.48 o 
   4  14   9       74.19       91.41     11.88 o 
   5  14   9        2.93        0.53     15.80 o 
  -4  15   9       37.06       36.77     13.29 o 
  -3  15   9        7.95       15.00     11.79 o 
  -2  15   9       68.91       36.50     11.87 o 
  -1  15   9       11.88       16.64     12.12 o 
   0  15   9       75.73       65.34     19.46 o 
   1  15   9       10.18       -0.23     14.31 o 
   2  15   9       21.14       19.24     10.50 o 
   3  15   9       58.74       67.57     11.09 o 
   4  15   9       73.93       67.71     20.49 o 
  -3  16   9        5.22       -1.57     11.35 o 
  -2  16   9       13.58       34.60     13.11 o 
  -1  16   9       46.85       26.10     12.15 o 
   0  16   9      104.44      160.26     25.84 o 
   1  16   9      175.52      208.50     27.10 o 
   2  16   9       45.40       42.13     18.85 o 
  -2  17   9        1.21        7.21     17.59 o 
  -1  17   9        2.15        1.22     16.68 o 
   0  17   9       25.31       22.02     17.37 o 
  -6   0  10      258.47      267.81     22.71 o 
  -4   0  10       35.35       32.81      5.86 o 
  -2   0  10    13091.54    16653.37   1919.49 o 
   0   0  10     8176.85     8716.27    155.85 o 
   2   0  10        5.09        3.78      4.32 o 
   4   0  10      187.46      174.84     11.72 o 
   6   0  10      581.54      604.81     34.92 o 
   8   0  10        4.39       -3.17     12.75 o 
  -8   1  10       38.15       35.57     11.32 o 
  -7   1  10      136.08      138.26     13.29 o 
  -6   1  10     1821.59     1786.96     27.50 o 
  -5   1  10      174.75      171.54      9.75 o 
  -4   1  10     1414.58     1399.19     28.29 o 
  -3   1  10     2084.29     2215.20     46.37 o 
  -2   1  10        4.53        6.02      3.44 o 
  -1   1  10      197.59      282.57     16.04 o 
   0   1  10      619.09      677.64     16.98 o 
   1   1  10     1177.58     1161.73     15.55 o 
   2   1  10     1791.59     1815.04     27.05 o 
   3   1  10      478.68      452.48     10.86 o 
   4   1  10      376.53      359.57     11.44 o 
   5   1  10      332.55      317.38     13.78 o 
   6   1  10       76.10       75.63      8.98 o 
   7   1  10       61.09       85.51     12.92 o 
   8   1  10       40.61       35.22     11.94 o 
  -8   2  10       13.78        9.47      9.75 o 
  -7   2  10      244.62      231.51     24.62 o 
  -6   2  10       54.11       41.98      8.72 o 
  -5   2  10       27.73       30.20      5.96 o 
  -4   2  10      214.50      196.42      9.01 o 
  -3   2  10        2.12        2.56      2.52 o 
  -2   2  10      120.94      196.44     27.37 o 
  -1   2  10     8254.94     9155.76    522.41 o 
   0   2  10      571.99      614.99     13.53 o 
   1   2  10     8612.39     8742.52    166.58 o 
   2   2  10       41.36       46.72      4.41 o 
   3   2  10      642.71      569.53     16.65 o 
   4   2  10       56.74       64.49      5.96 o 
   5   2  10        1.59        1.15      5.43 o 
   6   2  10       10.75        7.69      6.56 o 
   7   2  10      148.05      165.01     16.07 o 
   8   2  10       32.79       36.53     11.52 o 
  -9   3  10       42.74       43.01     18.36 o 
  -8   3  10        0.04        9.92     14.46 o 
  -7   3  10      230.46      217.70     24.46 o 
  -6   3  10      546.23      580.19     17.07 o 
  -5   3  10      632.60      751.06     20.48 o 
  -4   3  10      396.13      438.99     15.63 o 
  -3   3  10      262.32      297.74     27.56 o 
  -2   3  10      417.18      504.39     28.12 o 
  -1   3  10      196.31      284.28     21.43 o 
   0   3  10      125.71      135.71      9.25 o 
   1   3  10      501.72      516.75     14.29 o 
   2   3  10     1656.85     1747.87     49.38 o 
   3   3  10      427.15      432.50     29.03 o 
   4   3  10      558.31      526.85     23.78 o 
   5   3  10     1828.58     1710.48     89.82 o 
   6   3  10      980.29      905.75     48.14 o 
   7   3  10       26.33       10.12      7.11 o 
   8   3  10      146.51      150.90     17.50 o 
  -8   4  10       68.62       74.84     19.66 o 
  -7   4  10       52.45       53.84     10.82 o 
  -6   4  10      181.64      194.62     27.23 o 
  -5   4  10        0.95        1.16      5.25 o 
  -4   4  10        0.76        1.55      5.19 o 
  -3   4  10       23.84       37.64      5.26 o 
  -2   4  10     6120.65     6553.23    499.67 o 
  -1   4  10     1023.10     1290.75     71.74 o 
   0   4  10     1561.22     1487.42     48.00 o 
   1   4  10      736.72      708.71     24.21 o 
   2   4  10      912.48      901.61     39.73 o 
   3   4  10       14.27       17.74      4.89 o 
   4   4  10      598.88      540.64     35.20 o 
   5   4  10        4.05        1.06      5.89 o 
   6   4  10      643.12      583.82     28.27 o 
   7   4  10        8.02       14.56      7.53 o 
   8   4  10       68.41       73.80     13.81 o 
  -8   5  10        2.04       -2.18     14.01 o 
  -7   5  10        9.05       16.55      9.58 o 
  -6   5  10      207.84      209.44     40.78 o 
  -5   5  10     1369.31     1415.35    196.86 o 
  -4   5  10      186.59      211.71     16.97 o 
  -3   5  10      690.75      739.26     60.72 o 
  -2   5  10     4284.23     4533.72    327.41 o 
  -1   5  10      554.84      711.97     45.79 o 
   0   5  10       84.37       99.58      4.90 o 
   1   5  10       53.20       60.69      4.06 o 
   2   5  10     1070.04     1008.66     33.47 o 
   3   5  10      374.83      353.74     21.57 o 
   4   5  10      348.17      320.10     26.73 o 
   5   5  10     1110.37     1172.46     75.82 o 
   6   5  10       82.51       79.02      9.67 o 
   7   5  10        3.32        1.17      8.41 o 
  -8   6  10        6.05       11.37     15.88 o 
  -7   6  10      190.58      167.33     15.83 o 
  -6   6  10        0.63        3.86      8.26 o 
  -5   6  10       30.28       35.42      9.54 o 
  -4   6  10      169.73      168.83     15.78 o 
  -3   6  10        2.32       -0.62      4.20 o 
  -2   6  10       54.76       52.10      5.23 o 
  -1   6  10       91.39       62.58      4.31 o 
   0   6  10        5.05       -0.38      2.75 o 
   1   6  10     4927.36     4826.73    298.82 o 
   2   6  10      232.58      208.82     12.50 o 
   3   6  10      285.51      278.62     21.43 o 
   4   6  10       14.51        6.34      5.95 o 
   5   6  10      108.75       98.79     10.08 o 
   6   6  10        4.76        6.27      6.32 o 
   7   6  10      102.87      140.00     15.80 o 
  -8   7  10       18.39       25.07     12.10 o 
  -7   7  10       77.30       95.73     13.96 o 
  -6   7  10      251.58      265.88     18.18 o 
  -5   7  10        2.40       -4.23      7.90 o 
  -4   7  10      195.32      205.65     31.52 o 
  -3   7  10        6.98        2.61      4.87 o 
  -2   7  10      271.97      320.26     39.12 o 
  -1   7  10      291.87      319.88     23.51 o 
   0   7  10       35.03       37.05      4.22 o 
   1   7  10      308.73      293.95     29.09 o 
   2   7  10      625.64      693.26     52.60 o 
   3   7  10      177.07      189.97     11.41 o 
   4   7  10       14.15       13.50      6.07 o 
   5   7  10      721.89      706.36     51.13 o 
   6   7  10       59.80       47.76     11.73 o 
   7   7  10       26.72       29.30     11.31 o 
  -8   8  10       36.51       45.80     14.03 o 
  -7   8  10        3.49        2.29      9.94 o 
  -6   8  10      250.21      224.84     17.85 o 
  -5   8  10        0.33       -6.34      7.31 o 
  -4   8  10       30.93       33.89      9.59 o 
  -3   8  10      216.08      216.06     19.49 o 
  -2   8  10      299.63      337.10     32.70 o 
  -1   8  10      134.98      153.63      7.93 o 
   0   8  10      928.30      910.32     64.33 o 
   1   8  10       15.31       20.38      4.16 o 
   2   8  10      465.17      448.40     29.19 o 
   3   8  10      959.09      898.21     75.16 o 
   4   8  10       97.28       82.04      9.28 o 
   5   8  10        6.98       10.76      6.86 o 
   6   8  10       51.92       50.09      9.73 o 
   7   8  10        0.33        0.01      9.45 o 
  -8   9  10       14.26        4.91     12.35 o 
  -7   9  10        0.19       -9.08     10.09 o 
  -6   9  10       27.80       44.07     11.54 o 
  -5   9  10        1.94        1.12      8.89 o 
  -4   9  10     1459.58     1438.11    223.13 o 
  -3   9  10      204.79      194.85     49.46 o 
  -2   9  10       68.62       73.83      7.53 o 
  -1   9  10        6.79        6.80      4.41 o 
   0   9  10        0.42        1.21      3.68 o 
   1   9  10      111.79      137.25     14.86 o 
   2   9  10     1470.54     1421.23    115.23 o 
   3   9  10       12.70        2.90      5.92 o 
   4   9  10     1373.35     1304.84    122.68 o 
   5   9  10      681.58      666.14     57.75 o 
   6   9  10       22.50        9.50      7.99 o 
   7   9  10       49.83       39.01     18.78 o 
  -7  10  10        5.91        0.40     11.13 o 
  -6  10  10       23.61       14.46     10.06 o 
  -5  10  10        4.29        2.91      8.67 o 
  -4  10  10        9.36        7.11      9.08 o 
  -3  10  10      501.31      498.46    103.41 o 
  -2  10  10       11.21       10.63      8.89 o 
  -1  10  10      492.00      463.22     41.45 o 
   0  10  10      830.90      771.27    101.23 o 
   1  10  10      498.00      454.95     52.66 o 
   2  10  10       15.17       14.90      6.44 o 
   3  10  10       98.68      104.37     13.08 o 
   4  10  10        0.19       -3.13      6.02 o 
   5  10  10       12.80       16.58      7.70 o 
   6  10  10       19.92       23.84      8.79 o 
  -7  11  10       27.09        9.66     12.70 o 
  -6  11  10       21.40       22.47     11.37 o 
  -5  11  10      172.38      171.52     33.17 o 
  -4  11  10       24.15       18.57      9.69 o 
  -3  11  10      534.51      518.83     97.95 o 
  -2  11  10       49.71       25.23      9.22 o 
  -1  11  10      513.36      454.84     41.17 o 
   0  11  10        6.10        6.16      6.21 o 
   1  11  10        1.38        2.02      6.10 o 
   2  11  10      230.94      207.88     28.28 o 
   3  11  10      707.15      663.89     56.28 o 
   4  11  10        9.70       20.48      7.63 o 
   5  11  10       78.91       78.08     10.76 o 
   6  11  10        0.51        3.04     10.35 o 
  -6  12  10       16.95        9.98     11.76 o 
  -5  12  10        1.33        6.25     10.04 o 
  -4  12  10      277.20      274.99     58.20 o 
  -3  12  10       59.23       50.40     11.53 o 
  -2  12  10     2070.28     1987.16    454.45 o 
  -1  12  10       46.58       34.10     10.05 o 
   0  12  10      773.61      641.54     83.73 o 
   1  12  10      179.48      145.89     30.55 o 
   2  12  10       60.74       43.29      8.32 o 
   3  12  10       37.06       30.67      8.10 o 
   4  12  10       14.06        7.63      7.09 o 
   5  12  10        3.76        8.83      8.12 o 
  -6  13  10      198.74      295.29     33.24 o 
  -5  13  10      125.97      144.31     17.57 o 
  -4  13  10      139.63      162.98     40.82 o 
  -3  13  10      171.93      217.02     65.00 o 
  -2  13  10       13.84        6.22      9.65 o 
  -1  13  10       32.27       18.18      9.73 o 
   0  13  10       45.65       47.90     10.39 o 
   1  13  10       45.28       30.57      9.87 o 
   2  13  10      330.27      318.46     56.10 o 
   3  13  10      371.60      341.57     42.04 o 
   4  13  10       36.73       43.97      9.79 o 
   5  13  10       80.13       83.15     11.97 o 
  -5  14  10        0.02       -0.60     11.91 o 
  -4  14  10        6.92        5.22     11.15 o 
  -3  14  10       27.06       38.64     20.82 o 
  -2  14  10       23.07       22.97     10.95 o 
  -1  14  10      225.90      229.47     58.05 o 
   0  14  10        0.40        2.29     13.47 o 
   1  14  10      121.07      138.49     21.01 o 
   2  14  10        1.14       -2.41      8.35 o 
   3  14  10       50.93       48.48      9.75 o 
   4  14  10      112.94      123.77     13.14 o 
  -4  15  10       10.98       32.09     13.63 o 
  -3  15  10       24.51       17.48     13.89 o 
  -2  15  10        0.13        9.77     10.88 o 
  -1  15  10       80.02       84.71     24.01 o 
   0  15  10        4.61        3.66     13.28 o 
   1  15  10      161.76      218.88     27.78 o 
   2  15  10       49.63       32.00     11.70 o 
   3  15  10       52.80       42.08     12.32 o 
  -3  16  10       10.32       11.19     12.81 o 
  -2  16  10       34.33       25.87     12.93 o 
  -1  16  10       85.00       64.96     13.86 o 
   0  16  10      111.01      134.38     24.58 o 
   1  16  10        0.14       -5.88     14.73 o 
   2  16  10       11.04        4.96     16.56 o 
  -2  17  10        0.12       -0.65     17.06 o 
  -7   0  11       96.19      110.72     18.13 o 
  -5   0  11      121.39      142.47     17.48 o 
  -3   0  11      642.76      695.34     42.34 o 
  -1   0  11     9096.50     9721.22    439.36 o 
   1   0  11     2509.60     2717.17     30.16 o 
   3   0  11     1228.12     1245.06     51.41 o 
   5   0  11       59.91       43.18      9.04 o 
   7   0  11       55.12       62.02     17.06 o 
  -8   1  11       20.96       12.71     10.04 o 
  -7   1  11      116.97      110.54     17.98 o 
  -6   1  11      357.26      332.91     17.24 o 
  -5   1  11      295.57      291.65     11.65 o 
  -4   1  11     2312.17     2346.88     79.78 o 
  -3   1  11      580.51      705.76     26.55 o 
  -2   1  11     2580.90     3050.30    235.21 o 
  -1   1  11        5.02        8.16      2.27 o 
   0   1  11      467.23      582.13     15.94 o 
   1   1  11      385.89      363.42      8.70 o 
   2   1  11       51.06       30.59      4.06 o 
   3   1  11      182.40      191.14      8.59 o 
   4   1  11      577.39      549.36     15.65 o 
   5   1  11      169.52      153.99     10.81 o 
   6   1  11        1.26       -2.10      7.21 o 
   7   1  11        8.99        7.97      8.81 o 
   8   1  11       53.23       76.36     14.26 o 
  -8   2  11      537.85      535.59     25.64 o 
  -7   2  11       13.46       11.56     12.37 o 
  -6   2  11        0.04       -4.16      7.06 o 
  -5   2  11        0.02       -4.41      4.41 o 
  -4   2  11       92.24       93.48      7.27 o 
  -3   2  11       10.32       10.37      4.00 o 
  -2   2  11     4005.74     4597.53    428.93 o 
  -1   2  11       16.63       26.60      4.37 o 
   0   2  11     3790.72     3620.71    113.69 o 
   1   2  11      593.25      628.36     25.70 o 
   2   2  11      399.41      393.72     10.51 o 
   3   2  11       20.90       22.38      4.18 o 
   4   2  11      130.99      108.96      7.12 o 
   5   2  11      223.71      198.65     12.20 o 
   6   2  11      679.50      670.74     22.20 o 
   7   2  11        0.49        8.02      8.81 o 
   8   2  11      140.41      148.55     17.68 o 
  -9   3  11       20.76       22.25     17.25 o 
  -8   3  11       31.02       40.61     11.91 o 
  -7   3  11       57.46       70.69     11.65 o 
  -6   3  11      738.64      789.99     23.51 o 
  -5   3  11      845.31      915.35     41.43 o 
  -4   3  11      353.10      367.87     21.60 o 
  -3   3  11     1520.95     1665.70    125.34 o 
  -2   3  11      189.89      271.19     31.57 o 
  -1   3  11      241.82      269.98     15.36 o 
   0   3  11      764.25      754.80     14.16 o 
   1   3  11     1107.18     1132.83     31.08 o 
   2   3  11     3628.65     3654.28    108.73 o 
   3   3  11     1438.22     1445.26     37.62 o 
   4   3  11      430.54      403.95     17.66 o 
   5   3  11      663.68      626.83     25.80 o 
   6   3  11       36.15       29.79      7.71 o 
   7   3  11        8.35       10.72      9.24 o 
  -8   4  11        9.83        9.24     14.50 o 
  -7   4  11       84.28       62.10     16.60 o 
  -6   4  11       22.39       19.36      8.99 o 
  -5   4  11        0.44       -4.71      4.71 o 
  -4   4  11      246.55      288.67     20.23 o 
  -3   4  11      587.51      563.71     43.40 o 
  -2   4  11      912.29     1014.64     81.05 o 
  -1   4  11       99.33      153.00      9.29 o 
   0   4  11      369.47      351.33     12.63 o 
   1   4  11     2452.84     2301.13     87.20 o 
   2   4  11        9.10        5.15      3.51 o 
   3   4  11      104.60      110.67      9.63 o 
   4   4  11       50.73       49.40      7.37 o 
   5   4  11      689.95      688.63     54.19 o 
   6   4  11        0.14       -5.53      5.53 o 
   7   4  11        6.73        6.54      7.59 o 
  -8   5  11       68.58       81.67     20.27 o 
  -7   5  11      111.99       97.93     18.66 o 
  -6   5  11       31.07       22.86      9.51 o 
  -5   5  11      136.35      169.38     14.41 o 
  -4   5  11      392.15      400.23     21.46 o 
  -3   5  11     2382.29     2482.29    137.84 o 
  -2   5  11      661.32      686.96     42.98 o 
  -1   5  11      152.53      194.03     14.72 o 
   0   5  11       66.77       75.27      4.92 o 
   1   5  11     1004.06     1115.78     44.87 o 
   2   5  11      846.91      890.22     39.68 o 
   3   5  11      167.63      182.12     15.91 o 
   4   5  11       20.42       30.06      6.73 o 
   5   5  11     1316.66     1249.64     80.19 o 
   6   5  11       27.76       37.60      8.21 o 
   7   5  11       45.04       34.05      9.10 o 
  -8   6  11       15.08        4.31     14.88 o 
  -7   6  11       10.34        6.85      9.70 o 
  -6   6  11        0.66       -3.66      9.79 o 
  -5   6  11       18.03       34.46      8.97 o 
  -4   6  11     1778.87     1804.50    125.97 o 
  -3   6  11      121.89      145.69     11.68 o 
  -2   6  11     1275.40     1217.96     91.19 o 
  -1   6  11       32.64       35.99      4.56 o 
   0   6  11     1641.11     1554.40     80.44 o 
   1   6  11       32.02       40.10      3.97 o 
   2   6  11      124.66      113.74      8.09 o 
   3   6  11       29.98       21.21      5.98 o 
   4   6  11       90.42       84.53     12.29 o 
   5   6  11       61.05       51.85      8.64 o 
   6   6  11       53.20       64.80      9.41 o 
   7   6  11        0.77        4.44      7.73 o 
  -8   7  11       62.06       75.68     21.79 o 
  -7   7  11        0.52       -6.17      8.90 o 
  -6   7  11      190.72      198.47     32.82 o 
  -5   7  11       29.90       21.93      9.07 o 
  -4   7  11        0.72        4.48      7.39 o 
  -3   7  11      229.52      241.32     23.06 o 
  -2   7  11      117.84      123.70     11.03 o 
  -1   7  11      196.82      194.27     19.02 o 
   0   7  11      326.26      334.63     19.90 o 
   1   7  11       17.49       10.83      5.50 o 
   2   7  11      129.25      131.62      9.85 o 
   3   7  11      192.53      183.01     19.17 o 
   4   7  11        1.35       -0.18      5.64 o 
   5   7  11      157.25      147.92     14.21 o 
   6   7  11       71.74       51.50      9.76 o 
   7   7  11        2.37        2.13      7.94 o 
  -8   8  11       54.91       50.65     21.68 o 
  -7   8  11       22.64       31.42     11.68 o 
  -6   8  11       45.02       43.96     11.20 o 
  -5   8  11       25.32       20.19      9.35 o 
  -4   8  11        5.35       13.89      8.62 o 
  -3   8  11        5.25        1.09      5.43 o 
  -2   8  11      153.29      131.11     12.45 o 
  -1   8  11      192.41      185.82     11.02 o 
   0   8  11       21.00       19.07      4.76 o 
   1   8  11     4689.86     4817.56    361.36 o 
   2   8  11      234.57      220.74     25.71 o 
   3   8  11      138.67      143.41     13.01 o 
   4   8  11       53.83       52.70      8.43 o 
   5   8  11       66.01       64.59      9.39 o 
   6   8  11        0.17        5.68      7.38 o 
   7   8  11       33.04       31.60     11.86 o 
  -7   9  11       39.43       43.75     13.11 o 
  -6   9  11      125.49      134.39     29.35 o 
  -5   9  11      457.56      430.92     52.80 o 
  -4   9  11      124.50      125.48     19.03 o 
  -3   9  11      373.66      380.13    100.01 o 
  -2   9  11      162.46      166.45     17.72 o 
  -1   9  11       27.33       31.59      5.49 o 
   0   9  11       34.98       39.22      5.54 o 
   1   9  11       87.55      106.08     13.17 o 
   2   9  11      407.92      413.83     27.98 o 
   3   9  11      495.38      515.05     47.96 o 
   4   9  11      113.55      141.27     18.01 o 
   5   9  11      308.07      297.52     20.18 o 
   6   9  11       22.76       22.79      8.79 o 
  -7  10  11        3.37       19.62     12.70 o 
  -6  10  11        1.57       -4.29      9.50 o 
  -5  10  11       36.50       31.80     16.58 o 
  -4  10  11       37.73       47.74     10.85 o 
  -3  10  11       48.82       40.14     10.44 o 
  -2  10  11     1363.67     1273.94    182.16 o 
  -1  10  11      180.42      183.58     12.85 o 
   0  10  11      300.25      318.71     30.59 o 
   1  10  11       15.11       16.65      7.94 o 
   2  10  11      225.40      225.96     12.78 o 
   3  10  11       41.89       43.60      7.79 o 
   4  10  11       38.30       42.05      8.35 o 
   5  10  11        0.18        0.75      7.18 o 
   6  10  11       35.25       40.74     10.32 o 
  -7  11  11        0.63       -7.79     16.22 o 
  -6  11  11      337.11      332.47     87.17 o 
  -5  11  11       50.83       59.77     23.59 o 
  -4  11  11      835.05      837.89    135.49 o 
  -3  11  11       75.50       81.57     17.82 o 
  -2  11  11        0.09        6.60      8.30 o 
  -1  11  11       21.79       13.55      6.51 o 
   0  11  11        4.77        7.31      6.29 o 
   1  11  11        6.03       -0.32      7.71 o 
   2  11  11      580.12      602.71     56.28 o 
   3  11  11       60.77       69.01      9.10 o 
   4  11  11      307.83      321.32     29.14 o 
   5  11  11       42.68       40.88      9.54 o 
   6  11  11       90.03      131.21     23.93 o 
  -6  12  11       19.06        6.95     12.14 o 
  -5  12  11       54.15       54.90     15.53 o 
  -4  12  11      129.00       80.76     21.28 o 
  -3  12  11      578.81      558.61    114.25 o 
  -2  12  11        3.26       15.16      9.94 o 
  -1  12  11      705.99      593.77    107.87 o 
   0  12  11      276.50      244.29     45.15 o 
   1  12  11      373.38      337.26     52.53 o 
   2  12  11        3.02        4.65      7.87 o 
   3  12  11        0.02        2.01      6.61 o 
   4  12  11        8.04        8.73      7.60 o 
   5  12  11      112.79      113.72     12.71 o 
  -6  13  11      224.05      296.93     33.78 o 
  -5  13  11        7.89        9.23     11.25 o 
  -4  13  11       68.45       58.27     13.33 o 
  -3  13  11        2.31       -6.32      9.38 o 
  -2  13  11        1.52       -5.10      8.67 o 
  -1  13  11        0.03       -2.24      8.32 o 
   0  13  11       46.27       54.01     10.57 o 
   1  13  11      191.82      168.03     29.02 o 
   2  13  11       69.28       81.57     16.68 o 
   3  13  11      226.51      203.14     29.92 o 
   4  13  11       30.39       21.37      8.57 o 
   5  13  11       10.47        7.52     14.85 o 
  -5  14  11       11.99       11.04     12.76 o 
  -4  14  11       26.20       22.33     12.48 o 
  -3  14  11       92.65       72.04     13.55 o 
  -2  14  11       84.77       85.04     15.42 o 
  -1  14  11        3.58        3.41      9.75 o 
   0  14  11      314.57      321.70     30.34 o 
   1  14  11       20.36       22.64      9.80 o 
   2  14  11        1.61        0.87      8.93 o 
   3  14  11        8.16        8.88      9.70 o 
   4  14  11       11.69       22.67     11.55 o 
  -4  15  11      113.35      146.71     62.30 o 
  -3  15  11       30.42        0.10     11.15 o 
  -2  15  11        0.04       -9.62      9.96 o 
  -1  15  11       83.61       76.65     14.02 o 
   0  15  11       48.64       49.23     18.55 o 
   1  15  11       23.36       43.05     18.17 o 
   2  15  11      282.94      265.50     29.85 o 
   3  15  11       16.52       23.40     11.79 o 
  -3  16  11       19.84       -5.69     17.75 o 
  -2  16  11      124.28      183.71     24.56 o 
  -1  16  11      267.31      268.19     31.52 o 
   0  16  11        5.67       -2.67     15.84 o 
   1  16  11      101.01      106.21     23.78 o 
   2  16  11        6.27        0.53     13.82 o 
  -6   0  12       92.92       97.63     16.45 o 
  -4   0  12       40.84       42.63     10.57 o 
  -2   0  12      901.76     1129.30    101.88 o 
   0   0  12     5282.53     5249.83     91.01 o 
   2   0  12      384.83      432.82     34.33 o 
   4   0  12       40.84       38.68      7.89 o 
   6   0  12     1072.98     1170.95     48.13 o 
  -8   1  12       11.48       -5.80     12.75 o 
  -7   1  12      104.96      104.49     12.71 o 
  -6   1  12       38.61       31.74      8.84 o 
  -5   1  12       87.22       77.77     10.04 o 
  -4   1  12      138.12      125.79      7.81 o 
  -3   1  12      254.94      307.47     20.01 o 
  -2   1  12       91.39       88.24      5.99 o 
  -1   1  12      975.16      920.97     24.07 o 
   0   1  12       30.77       23.69      3.31 o 
   1   1  12       17.71        7.39      3.01 o 
   2   1  12      167.89      137.33      6.81 o 
   3   1  12     1323.66     1271.68     37.43 o 
   4   1  12      477.57      433.45     15.01 o 
   5   1  12      518.54      450.16     16.26 o 
   6   1  12        0.37       -1.99      7.17 o 
   7   1  12      105.34      110.07     14.64 o 
  -8   2  12       53.81       61.83     12.78 o 
  -7   2  12        0.21        4.85     12.52 o 
  -6   2  12       71.84       62.91     10.67 o 
  -5   2  12      283.52      302.23     16.18 o 
  -4   2  12      421.05      452.86     27.37 o 
  -3   2  12      334.99      330.53     31.65 o 
  -2   2  12      161.16      200.39     19.48 o 
  -1   2  12     3002.51     3285.21    174.00 o 
   0   2  12      882.37      886.61     21.25 o 
   1   2  12       26.10       23.66      3.68 o 
   2   2  12       74.01       68.62      5.24 o 
   3   2  12        0.86        1.67      3.64 o 
   4   2  12       19.28       13.08      4.91 o 
   5   2  12      617.04      545.60     18.08 o 
   6   2  12        4.01       -1.72      5.83 o 
   7   2  12      129.65      140.15     15.45 o 
  -9   3  12        5.20       -5.83     11.02 o 
  -8   3  12      129.82      139.66     15.52 o 
  -7   3  12       47.78       49.31     11.27 o 
  -6   3  12      329.91      332.39     17.97 o 
  -5   3  12      413.01      406.91     32.27 o 
  -4   3  12     1214.94     1205.07     25.24 o 
  -3   3  12       10.26        8.02      4.49 o 
  -2   3  12       33.76       26.42      4.81 o 
  -1   3  12        5.87       14.66      4.24 o 
   0   3  12      562.88      556.09     16.20 o 
   1   3  12     2778.33     2795.01     86.99 o 
   2   3  12      856.61      868.88     28.00 o 
   3   3  12        8.26        5.00      4.07 o 
   4   3  12       18.18       16.78      6.17 o 
   5   3  12       38.63       27.54      7.07 o 
   6   3  12       28.51       30.66      7.72 o 
   7   3  12       29.71       23.31     10.34 o 
  -8   4  12        9.36        6.48      9.96 o 
  -7   4  12       28.88       27.03      9.86 o 
  -6   4  12        4.97        1.54      7.91 o 
  -5   4  12       10.53       12.39      5.83 o 
  -4   4  12      675.78      726.34     58.68 o 
  -3   4  12      197.49      233.70     26.25 o 
  -2   4  12       83.05       54.05      5.82 o 
  -1   4  12      330.04      368.27     29.73 o 
   0   4  12      207.12      191.05      6.72 o 
   1   4  12      218.50      205.47      6.56 o 
   2   4  12       15.37       12.78      3.88 o 
   3   4  12       51.77       44.34      8.36 o 
   4   4  12      355.01      377.38     18.42 o 
   5   4  12       39.75       48.96      8.20 o 
   6   4  12      250.95      259.66     18.36 o 
   7   4  12        0.01       -2.06      7.01 o 
  -8   5  12       75.37       78.05     20.27 o 
  -7   5  12        2.60        3.55     12.37 o 
  -6   5  12      290.95      286.46     43.89 o 
  -5   5  12      177.84      170.54     11.19 o 
  -4   5  12       19.28       28.10      5.42 o 
  -3   5  12      505.20      512.25     41.02 o 
  -2   5  12       61.51       66.19      5.68 o 
  -1   5  12      224.13      253.23     17.41 o 
   0   5  12     1396.86     1409.88     63.86 o 
   1   5  12      564.04      520.65     28.98 o 
   2   5  12     2362.04     2330.43     93.94 o 
   3   5  12       10.33        7.24      5.06 o 
   4   5  12     1433.80     1315.86    111.16 o 
   5   5  12       10.29       12.93      6.70 o 
   6   5  12       39.71       29.66      8.34 o 
   7   5  12       24.61       26.75      8.77 o 
  -8   6  12        4.63       -1.22     15.99 o 
  -7   6  12        8.85       -0.57     13.51 o 
  -6   6  12        2.00        2.25      8.26 o 
  -5   6  12      177.44      178.99     28.30 o 
  -4   6  12      706.96      770.65     62.24 o 
  -3   6  12     2394.78     2345.98    155.99 o 
  -2   6  12        1.35        4.85      4.09 o 
  -1   6  12      336.83      374.64     27.76 o 
   0   6  12      104.62      111.24      6.72 o 
   1   6  12      106.23      121.20      7.54 o 
   2   6  12       28.64       20.51      5.55 o 
   3   6  12      316.30      305.35     25.15 o 
   4   6  12      433.89      415.34     21.68 o 
   5   6  12      386.23      379.73     16.75 o 
   6   6  12        1.15        1.22      6.89 o 
   7   6  12       33.35       52.04     10.62 o 
  -8   7  12       66.08       93.85     22.86 o 
  -7   7  12      157.61      135.79     23.36 o 
  -6   7  12        0.30       -3.17      8.19 o 
  -5   7  12       28.94       38.76     10.23 o 
  -4   7  12       56.06       62.29     30.70 o 
  -3   7  12     1371.11     1377.07    106.31 o 
  -2   7  12        7.31       11.02      4.75 o 
  -1   7  12      146.83      145.30     13.79 o 
   0   7  12      508.33      507.17     41.05 o 
   1   7  12      148.64      157.97      7.85 o 
   2   7  12       22.27       30.95      6.16 o 
   3   7  12      337.59      324.36     27.75 o 
   4   7  12      223.18      232.67     13.19 o 
   5   7  12        0.26       -1.87      6.22 o 
   6   7  12       20.80       17.26      7.90 o 
   7   7  12        8.58       10.13      8.39 o 
  -8   8  12        1.19        1.41     18.17 o 
  -7   8  12       31.62       46.21     12.46 o 
  -6   8  12        4.73       -0.60      8.90 o 
  -5   8  12      132.24      139.37     19.58 o 
  -4   8  12      233.83      240.52     35.36 o 
  -3   8  12      503.29      488.83     51.39 o 
  -2   8  12      607.80      637.90     29.43 o 
  -1   8  12      462.80      474.01     35.76 o 
   0   8  12      250.19      288.04     22.78 o 
   1   8  12        1.39        6.86      5.29 o 
   2   8  12       48.44       59.47      7.61 o 
   3   8  12       24.21       29.00      6.93 o 
   4   8  12       30.99       39.77      8.22 o 
   5   8  12        5.69        1.10      6.78 o 
   6   8  12      193.86      197.71     26.22 o 
   7   8  12        2.21        4.24     10.37 o 
  -7   9  12       56.50       42.95     13.52 o 
  -6   9  12        9.11        9.83     10.31 o 
  -5   9  12       73.19       68.19     18.97 o 
  -4   9  12      367.91      372.61     77.95 o 
  -3   9  12      277.25      224.61     45.38 o 
  -2   9  12       65.88       61.02      6.77 o 
  -1   9  12       78.70       89.74     10.19 o 
   0   9  12       54.29       46.57      7.03 o 
   1   9  12      610.85      598.94     91.69 o 
   2   9  12      680.38      685.57     46.54 o 
   3   9  12       19.47       13.85      6.55 o 
   4   9  12      132.02      126.86     11.20 o 
   5   9  12       47.39       56.74      9.87 o 
   6   9  12        0.24        1.77      7.62 o 
  -7  10  12       22.12       21.68     13.45 o 
  -6  10  12        0.03        8.29     10.14 o 
  -5  10  12       84.46       99.32     14.00 o 
  -4  10  12       42.82       23.13      9.73 o 
  -3  10  12      604.14      633.05     81.75 o 
  -2  10  12        2.25        6.57      5.38 o 
  -1  10  12       14.24       16.86      5.85 o 
   0  10  12      258.03      202.72     30.79 o 
   1  10  12        0.88        1.36      7.50 o 
   2  10  12       70.72       58.95      8.48 o 
   3  10  12        3.06        6.43      6.50 o 
   4  10  12        2.29        0.18      6.65 o 
   5  10  12       84.93       75.98     10.63 o 
   6  10  12        6.27        9.37      8.74 o 
  -7  11  12      192.31      197.35     28.17 o 
  -6  11  12       15.89       19.21     12.84 o 
  -5  11  12       29.98       26.90     11.45 o 
  -4  11  12        3.97        1.87      9.50 o 
  -3  11  12       66.53       63.68     17.96 o 
  -2  11  12       20.74       19.42      7.58 o 
  -1  11  12      559.63      503.93     61.31 o 
   0  11  12       72.19       45.39     12.06 o 
   1  11  12      982.31      885.85    162.39 o 
   2  11  12      265.16      263.90     50.03 o 
   3  11  12      766.31      729.11     73.85 o 
   4  11  12        4.69        9.08      7.47 o 
   5  11  12       22.60       26.69      8.80 o 
   6  11  12        2.00       18.82     16.60 o 
  -6  12  12       67.61       89.61     21.32 o 
  -5  12  12        0.48       -0.89      9.57 o 
  -4  12  12       56.35       71.60     14.16 o 
  -3  12  12      267.44      253.17     39.42 o 
  -2  12  12      354.35      395.42     38.72 o 
  -1  12  12       43.06       36.34     10.41 o 
   0  12  12       65.19       79.19     19.14 o 
   1  12  12       37.91       32.39     14.96 o 
   2  12  12       48.90       32.70      9.96 o 
   3  12  12       19.36       23.33      9.95 o 
   4  12  12        0.92        1.78      7.41 o 
   5  12  12       58.19       64.30     14.29 o 
  -5  13  12        2.49       -7.41     10.78 o 
  -4  13  12      138.60      129.19     35.30 o 
  -3  13  12       15.97       10.01     10.58 o 
  -2  13  12        7.10        2.20      9.59 o 
  -1  13  12       14.65        3.02      9.22 o 
   0  13  12        0.45        5.29     13.51 o 
   1  13  12      122.84      147.18     17.79 o 
   2  13  12      256.67      229.99     48.62 o 
   3  13  12      182.26      205.30     44.96 o 
   4  13  12      116.98      105.13     24.44 o 
  -5  14  12        6.82       -3.32     16.98 o 
  -4  14  12        3.14       -5.87     13.43 o 
  -3  14  12      123.13      172.56     49.90 o 
  -2  14  12       55.15       40.96     17.48 o 
  -1  14  12      136.85      132.46     33.38 o 
   0  14  12       92.36       91.48     21.07 o 
   1  14  12       11.08        2.97      9.04 o 
   2  14  12      111.27       92.88     14.69 o 
   3  14  12        1.89        3.58     11.93 o 
   4  14  12        2.83        7.82     14.73 o 
  -4  15  12       56.52       32.58     14.40 o 
  -3  15  12        1.51      -10.69     10.69 o 
  -2  15  12        0.10       -6.74     10.34 o 
  -1  15  12       17.91        6.18     14.39 o 
   0  15  12       87.78      101.75     22.02 o 
   1  15  12       73.01       93.70     22.14 o 
   2  15  12       59.53       67.48     13.70 o 
   3  15  12       33.13       41.33     18.20 o 
  -3  16  12       27.45       14.77     18.70 o 
  -2  16  12      282.44      289.05     65.57 o 
  -1  16  12        0.04       -1.53     15.57 o 
   0  16  12      255.33      216.86     29.35 o 
   1  16  12        2.64        1.26     16.41 o 
   2  16  12        1.65        0.38     14.50 o 
  -7   0  13       23.08       41.29     14.96 o 
  -5   0  13      763.67      771.21     33.93 o 
  -3   0  13      972.62      944.63     32.56 o 
  -1   0  13     3293.95     3528.92    141.98 o 
   1   0  13        1.57        7.90      4.67 o 
   3   0  13       36.40       40.31      7.27 o 
   5   0  13       82.54       82.38     10.75 o 
   7   0  13      467.46      524.66     37.29 o 
  -8   1  13       51.12       72.48     18.62 o 
  -7   1  13       39.93       31.12     10.12 o 
  -6   1  13       40.06       54.16     10.28 o 
  -5   1  13        3.51        7.74      7.30 o 
  -4   1  13      169.18      155.40     12.53 o 
  -3   1  13      159.14      191.45     13.48 o 
  -2   1  13      588.50      649.43     52.51 o 
  -1   1  13      494.53      550.67     12.79 o 
   0   1  13      182.87      161.54      8.25 o 
   1   1  13      373.21      350.05      9.11 o 
   2   1  13      622.16      599.88     12.36 o 
   3   1  13     1138.27      987.65     32.81 o 
   4   1  13      865.60      767.76     16.38 o 
   5   1  13      221.80      215.44     16.50 o 
   6   1  13      155.99      176.01     15.46 o 
   7   1  13       14.10        8.91      9.65 o 
  -8   2  13        7.39        7.61     10.07 o 
  -7   2  13       26.31       19.35     13.78 o 
  -6   2  13      153.07      144.14     13.32 o 
  -5   2  13      394.49      417.17     26.85 o 
  -4   2  13      689.13      745.94     31.03 o 
  -3   2  13       36.01       56.95      9.05 o 
  -2   2  13     1895.75     2227.26    183.59 o 
  -1   2  13      256.85      339.72     15.83 o 
   0   2  13      114.50      106.08      5.42 o 
   1   2  13      150.92      184.80      7.24 o 
   2   2  13      413.22      423.55     17.56 o 
   3   2  13        2.55        4.22      4.04 o 
   4   2  13        1.07        3.41      5.31 o 
   5   2  13        0.93        2.88      5.77 o 
   6   2  13      453.57      419.08     17.69 o 
   7   2  13       23.30       17.80     11.28 o 
  -8   3  13       18.46       13.28     10.77 o 
  -7   3  13      104.21      100.82     13.81 o 
  -6   3  13      328.83      316.74     31.60 o 
  -5   3  13      348.20      389.53     18.10 o 
  -4   3  13        2.69        5.32      8.51 o 
  -3   3  13       14.45       17.35      5.01 o 
  -2   3  13      112.18      128.88      7.98 o 
  -1   3  13      401.93      502.81     28.56 o 
   0   3  13      854.02      776.53     31.20 o 
   1   3  13     1268.03     1264.75     51.47 o 
   2   3  13     1665.10     1651.37     47.45 o 
   3   3  13     1031.35     1050.66     24.86 o 
   4   3  13      171.20      169.01     11.56 o 
   5   3  13        2.92        1.34      5.83 o 
   6   3  13       47.86       53.92      8.96 o 
   7   3  13       54.89       72.46     13.42 o 
  -8   4  13        5.33       12.10     11.12 o 
  -7   4  13       11.90       14.38      9.62 o 
  -6   4  13       29.97       13.54      8.91 o 
  -5   4  13      594.98      663.33     49.79 o 
  -4   4  13      162.38      118.54     10.61 o 
  -3   4  13      899.55      974.27     69.96 o 
  -2   4  13       65.28       71.85      7.86 o 
  -1   4  13      146.83      136.88     14.96 o 
   0   4  13      385.92      413.49     18.91 o 
   1   4  13       13.69       17.35      3.30 o 
   2   4  13       92.67      126.67      7.39 o 
   3   4  13       75.61       67.83      7.36 o 
   4   4  13      326.15      314.09     22.93 o 
   5   4  13      143.56      148.79     11.69 o 
   6   4  13        0.75       -2.27      6.42 o 
   7   4  13      169.74      166.19     18.10 o 
  -8   5  13       78.58       67.75     14.18 o 
  -7   5  13      202.60      186.49     17.29 o 
  -6   5  13       39.96       28.75     10.16 o 
  -5   5  13      139.53      161.41     11.90 o 
  -4   5  13       28.45       28.58      5.63 o 
  -3   5  13     1142.37     1232.34    107.76 o 
  -2   5  13       71.78       81.19      9.45 o 
  -1   5  13      216.15      173.25     13.77 o 
   0   5  13      264.28      277.24     11.26 o 
   1   5  13     1134.07     1148.16     39.74 o 
   2   5  13     2546.85     2632.13    113.60 o 
   3   5  13       23.68       19.42      6.07 o 
   4   5  13       46.18       39.10      7.31 o 
   5   5  13        6.69        9.41      6.73 o 
   6   5  13        3.10       -0.33      6.61 o 
   7   5  13       12.26       20.08      8.80 o 
  -8   6  13       19.19       18.79     12.18 o 
  -7   6  13        2.31        1.53      9.52 o 
  -6   6  13        2.94      -10.57     11.60 o 
  -5   6  13      391.78      416.74     38.91 o 
  -4   6  13     1357.05     1369.50     93.76 o 
  -3   6  13        6.46        9.12      4.89 o 
  -2   6  13     2184.30     2223.85    175.68 o 
  -1   6  13        3.11        4.81      4.05 o 
   0   6  13      261.70      244.48     14.91 o 
   1   6  13       69.25       63.81      8.07 o 
   2   6  13      185.34      178.41     10.28 o 
   3   6  13      708.62      734.72     57.42 o 
   4   6  13     1243.89     1197.22     96.14 o 
   5   6  13       79.19       76.53      9.35 o 
   6   6  13      183.69      190.77     13.89 o 
   7   6  13        1.31        5.26      8.31 o 
  -8   7  13       27.77       50.49     20.34 o 
  -7   7  13       51.54       51.14     19.08 o 
  -6   7  13      166.86      181.41     32.21 o 
  -5   7  13       28.01       28.62      9.34 o 
  -4   7  13      572.67      546.80     43.11 o 
  -3   7  13        3.29        0.52      5.05 o 
  -2   7  13        3.08        2.51      4.57 o 
  -1   7  13      318.13      359.39     19.18 o 
   0   7  13      841.56      917.56     58.41 o 
   1   7  13      568.69      633.98     32.60 o 
   2   7  13      256.70      281.65     12.55 o 
   3   7  13      373.76      386.74     27.42 o 
   4   7  13      697.97      692.58     43.26 o 
   5   7  13       36.17       30.42      8.16 o 
   6   7  13        6.32        4.67      6.84 o 
   7   7  13       25.68       26.23     11.93 o 
  -7   8  13       93.08       88.73     20.53 o 
  -6   8  13       56.80       59.34     21.05 o 
  -5   8  13      141.94      181.84     17.98 o 
  -4   8  13        0.41       -2.16      6.66 o 
  -3   8  13     1724.12     1754.55    128.09 o 
  -2   8  13       17.59       21.74      5.61 o 
  -1   8  13        0.79        2.50      4.98 o 
   0   8  13      188.35      162.86     12.18 o 
   1   8  13       58.19       72.18     12.54 o 
   2   8  13      181.67      203.98     11.88 o 
   3   8  13      180.65      183.17     19.86 o 
   4   8  13       57.04       60.93      9.05 o 
   5   8  13      567.48      553.17     45.75 o 
   6   8  13        3.12        3.01      7.15 o 
  -7   9  13      130.91      136.48     24.12 o 
  -6   9  13       84.53       78.00     16.79 o 
  -5   9  13       31.16       26.70     10.42 o 
  -4   9  13        0.49        6.10      9.22 o 
  -3   9  13      118.63      111.88     19.25 o 
  -2   9  13      373.29      358.61     29.86 o 
  -1   9  13       94.40       96.24      7.57 o 
   0   9  13      685.58      645.03     75.67 o 
   1   9  13      607.45      530.65     77.65 o 
   2   9  13      763.67      670.58     68.34 o 
   3   9  13       99.54       93.59     11.64 o 
   4   9  13      255.43      306.77     33.20 o 
   5   9  13       50.88       48.74      9.55 o 
   6   9  13        3.50        2.68      7.72 o 
  -7  10  13        0.51       -6.15     11.25 o 
  -6  10  13       17.40        5.06     14.08 o 
  -5  10  13        0.30        6.34     17.54 o 
  -4  10  13       35.12       32.49     10.35 o 
  -3  10  13       16.52       12.82      7.63 o 
  -2  10  13      677.15      589.65     39.51 o 
  -1  10  13       76.89       67.38      7.15 o 
   0  10  13      660.78      600.21    111.61 o 
   1  10  13       47.17       44.47     10.09 o 
   2  10  13      162.90      142.33     28.76 o 
   3  10  13       80.90       77.53      9.45 o 
   4  10  13      302.85      302.86     33.76 o 
   5  10  13        9.88        2.50      7.20 o 
   6  10  13      117.76      130.37     24.46 o 
  -6  11  13        5.67        4.89     10.95 o 
  -5  11  13        6.91       14.52     10.29 o 
  -4  11  13       50.54       58.00     11.96 o 
  -3  11  13      232.42      220.81     19.54 o 
  -2  11  13      610.28      544.22     52.15 o 
  -1  11  13       60.68       52.31      8.26 o 
   0  11  13      295.76      227.56     40.53 o 
   1  11  13      187.82      181.41     15.33 o 
   2  11  13       75.09       60.19     11.40 o 
   3  11  13       28.66       29.55      9.75 o 
   4  11  13       34.63       26.30      8.40 o 
   5  11  13        7.10        1.52      8.03 o 
  -6  12  13        6.22       -5.36     11.87 o 
  -5  12  13       99.49      107.54     16.04 o 
  -4  12  13       54.55       39.54     12.14 o 
  -3  12  13      303.63      314.53     25.83 o 
  -2  12  13       25.59       24.63      7.87 o 
  -1  12  13      220.27      176.09     21.88 o 
   0  12  13       49.27       46.77     11.81 o 
   1  12  13       12.38        2.33      8.45 o 
   2  12  13        5.10        5.19      8.21 o 
   3  12  13       86.81       93.17     13.54 o 
   4  12  13        5.29        9.43     10.35 o 
   5  12  13      183.99      212.16     27.17 o 
  -5  13  13      145.67      165.26     36.28 o 
  -4  13  13        9.78        1.28     10.23 o 
  -3  13  13       78.08       81.43     11.09 o 
  -2  13  13       20.28       17.03     10.47 o 
  -1  13  13       82.69      108.37     14.18 o 
   0  13  13       30.27       25.62      9.76 o 
   1  13  13       68.26       75.88     19.92 o 
   2  13  13       20.62       33.29     10.87 o 
   3  13  13       93.59       83.44     17.02 o 
   4  13  13       84.37       67.73     15.95 o 
  -5  14  13        1.37        0.42     16.91 o 
  -4  14  13      124.78      111.08     21.16 o 
  -3  14  13        2.77       -5.16     10.47 o 
  -2  14  13       90.82      108.56     15.23 o 
  -1  14  13        0.29        1.26     14.01 o 
   0  14  13      156.75      208.27     26.11 o 
   1  14  13        0.53        9.83      9.63 o 
   2  14  13       43.73       29.37     11.06 o 
   3  14  13       51.51       45.28     12.56 o 
  -3  15  13       31.60       25.17     13.15 o 
  -2  15  13       16.08       26.29     12.18 o 
  -1  15  13       38.34       25.07     16.30 o 
   0  15  13       29.75       47.94     19.20 o 
   1  15  13       38.76       37.86     18.70 o 
   2  15  13       99.96      103.09     15.44 o 
   3  15  13       66.39       47.52     19.35 o 
  -2  16  13        1.20       -6.18     16.45 o 
  -1  16  13      195.02      216.89     30.00 o 
   0  16  13        8.15        5.99     17.25 o 
  -6   0  14      225.31      195.33     20.88 o 
  -4   0  14      595.38      578.05     29.27 o 
  -2   0  14     1329.79     1466.70     39.73 o 
   0   0  14     2607.20     2902.05     45.45 o 
   2   0  14       83.43       70.31     13.01 o 
   4   0  14        9.64       17.16      7.24 o 
   6   0  14       35.18       45.30     15.19 o 
  -8   1  14       60.86       79.42     19.12 o 
  -7   1  14      201.35      197.60     16.62 o 
  -6   1  14       16.14       15.92      8.48 o 
  -5   1  14      661.07      642.92     23.13 o 
  -4   1  14        2.08       -2.65      5.84 o 
  -3   1  14       63.46       65.04      8.43 o 
  -2   1  14      681.34      744.52     45.07 o 
  -1   1  14      775.45      755.37     26.08 o 
   0   1  14      552.82      500.00     17.46 o 
   1   1  14       62.52       75.20      5.47 o 
   2   1  14        3.74        3.16      3.53 o 
   3   1  14      238.07      236.65      9.72 o 
   4   1  14      522.04      484.47     29.47 o 
   5   1  14      134.23      128.12     11.15 o 
   6   1  14        0.95       -5.78      7.77 o 
   7   1  14        1.59       -7.50      7.75 o 
  -8   2  14        0.00       -1.70     10.08 o 
  -7   2  14       14.07       21.98     14.27 o 
  -6   2  14       33.73       36.42     10.44 o 
  -5   2  14      198.43      206.08     15.14 o 
  -4   2  14        5.64        7.73      6.78 o 
  -3   2  14        4.05        0.19      5.46 o 
  -2   2  14     2451.76     2888.86    221.28 o 
  -1   2  14     1626.15     1636.95     52.13 o 
   0   2  14      542.08      543.38     26.30 o 
   1   2  14      130.60      133.43      6.73 o 
   2   2  14       60.04       59.50      5.47 o 
   3   2  14      812.06      777.01     16.74 o 
   4   2  14       75.59       72.84      8.44 o 
   5   2  14      354.50      336.31     20.61 o 
   6   2  14      107.59       95.01     10.26 o 
   7   2  14        0.53        0.75      8.99 o 
  -8   3  14      115.49      103.57     15.21 o 
  -7   3  14      119.58      124.20     14.48 o 
  -6   3  14       40.43       39.43      9.95 o 
  -5   3  14      112.36      120.52     12.06 o 
  -4   3  14       21.53       14.21      7.02 o 
  -3   3  14      231.48      244.91     24.64 o 
  -2   3  14      536.96      570.28     48.89 o 
  -1   3  14      177.75      162.18     10.54 o 
   0   3  14        6.89        5.98      3.26 o 
   1   3  14     1982.61     2034.91     58.48 o 
   2   3  14      512.96      494.17     12.13 o 
   3   3  14       85.21       80.52      6.67 o 
   4   3  14      321.67      351.60     17.44 o 
   5   3  14        6.80        6.62      6.39 o 
   6   3  14        8.80       18.54      7.50 o 
   7   3  14       54.84       68.62     13.47 o 
  -8   4  14        0.27        9.33     11.10 o 
  -7   4  14       14.97        7.35      9.98 o 
  -6   4  14       87.80       72.67     12.32 o 
  -5   4  14       47.56       40.26      9.33 o 
  -4   4  14      558.68      642.43     37.75 o 
  -3   4  14      341.36      430.84     44.86 o 
  -2   4  14      704.66      767.68     62.57 o 
  -1   4  14        5.20        4.99      4.32 o 
   0   4  14      621.39      699.79     29.66 o 
   1   4  14       80.88       97.96      6.40 o 
   2   4  14      283.52      266.64      9.68 o 
   3   4  14        1.50       -2.66      4.69 o 
   4   4  14      137.74      152.93     13.49 o 
   5   4  14        4.17        2.77      6.23 o 
   6   4  14      110.70      108.12     11.31 o 
   7   4  14       12.56       10.31     10.30 o 
  -8   5  14       20.07       21.26     12.19 o 
  -7   5  14       62.65       65.97     13.15 o 
  -6   5  14      139.22      124.60     17.77 o 
  -5   5  14       16.57       19.51      7.40 o 
  -4   5  14       86.16       82.63      8.29 o 
  -3   5  14      184.99      205.50     10.96 o 
  -2   5  14        1.30       -1.67      4.69 o 
  -1   5  14       12.02       24.73      5.46 o 
   0   5  14       58.92       56.11      5.42 o 
   1   5  14       99.82      138.24      9.00 o 
   2   5  14      585.26      559.74     44.65 o 
   3   5  14       10.92        8.68      5.87 o 
   4   5  14      249.63      219.08     16.89 o 
   5   5  14       21.60       22.41      7.55 o 
   6   5  14       21.21       26.13      8.39 o 
   7   5  14       27.36       30.24      9.18 o 
  -8   6  14        1.49       -3.68     10.54 o 
  -7   6  14      266.17      256.79     20.05 o 
  -6   6  14       33.45       36.24     10.76 o 
  -5   6  14        7.32        8.41      6.58 o 
  -4   6  14      204.09      216.16     18.47 o 
  -3   6  14     2780.86     2867.82    213.81 o 
  -2   6  14       82.58      100.22      7.23 o 
  -1   6  14      337.18      322.17     26.06 o 
   0   6  14       16.54       13.71      4.34 o 
   1   6  14      542.37      522.32     26.66 o 
   2   6  14      247.85      229.57     11.57 o 
   3   6  14       90.39      101.66      9.38 o 
   4   6  14        7.24        8.60      6.47 o 
   5   6  14      234.67      241.33     26.21 o 
   6   6  14        7.66        7.08      7.67 o 
   7   6  14       19.46       14.82     11.39 o 
  -8   7  14       84.08       81.37     23.24 o 
  -7   7  14       16.56       10.46     10.96 o 
  -6   7  14      197.96      179.65     16.72 o 
  -5   7  14       20.45       26.48      8.04 o 
  -4   7  14      176.66      182.60     14.79 o 
  -3   7  14       13.99       15.00      5.84 o 
  -2   7  14       39.53       50.90      6.23 o 
  -1   7  14       84.76       88.65      7.06 o 
   0   7  14      123.77      138.48     12.32 o 
   1   7  14     2315.91     2176.48    251.99 o 
   2   7  14       25.95       17.07      8.27 o 
   3   7  14     1366.96     1267.50     62.54 o 
   4   7  14       58.06       62.44      8.98 o 
   5   7  14        0.56        6.14      6.88 o 
   6   7  14        3.49        6.66      7.49 o 
  -7   8  14       11.82        9.54     11.20 o 
  -6   8  14       91.99       81.59     13.63 o 
  -5   8  14        1.06       -2.11      7.11 o 
  -4   8  14      653.37      640.46     88.55 o 
  -3   8  14      571.79      596.99     37.25 o 
  -2   8  14       81.78       89.60      7.66 o 
  -1   8  14        0.69        3.01      4.68 o 
   0   8  14        3.80        1.40      4.60 o 
   1   8  14      327.56      353.87     43.32 o 
   2   8  14        3.83        4.16      7.86 o 
   3   8  14      204.12      203.92     15.01 o 
   4   8  14      365.03      359.71     36.53 o 
   5   8  14        3.30        3.32      7.31 o 
   6   8  14        8.70       12.11      8.18 o 
  -7   9  14       73.40       65.45     21.41 o 
  -6   9  14        0.40       -9.04      9.04 o 
  -5   9  14       23.42       30.78      8.48 o 
  -4   9  14       36.29       33.30      9.45 o 
  -3   9  14       71.38       67.75     10.17 o 
  -2   9  14       72.70       76.84      9.07 o 
  -1   9  14      416.48      442.42     30.67 o 
   0   9  14      831.12      828.92    151.31 o 
   1   9  14      817.21      765.63     92.59 o 
   2   9  14      336.29      311.54     32.48 o 
   3   9  14      384.12      398.77     60.59 o 
   4   9  14       96.56       99.68     10.59 o 
   5   9  14       36.15       40.88     12.06 o 
   6   9  14        4.46        4.31      8.38 o 
  -6  10  14        0.68       -8.32     10.18 o 
  -5  10  14      201.82      242.50     65.93 o 
  -4  10  14       48.58       54.23      9.35 o 
  -3  10  14      406.24      422.45     39.77 o 
  -2  10  14       55.51       59.30     12.07 o 
  -1  10  14      974.59      917.49     68.81 o 
   0  10  14       28.85       33.30      9.38 o 
   1  10  14      150.24      149.78     32.25 o 
   2  10  14       79.28       73.38     16.66 o 
   3  10  14       98.37      115.19     13.65 o 
   4  10  14       19.18       12.39      7.74 o 
   5  10  14      375.17      425.82     33.17 o 
  -6  11  14       48.00       37.85     14.50 o 
  -5  11  14       26.07       20.02     11.78 o 
  -4  11  14        7.30        1.40      7.99 o 
  -3  11  14        9.01        9.47      7.53 o 
  -2  11  14       92.04       90.81     10.10 o 
  -1  11  14      160.52      144.52     15.62 o 
   0  11  14      119.30       83.72     11.88 o 
   1  11  14       54.75       64.45     17.23 o 
   2  11  14       27.69       28.45      9.67 o 
   3  11  14       69.18       69.57     17.99 o 
   4  11  14       11.45        7.60      9.24 o 
   5  11  14      140.59      139.76     19.79 o 
  -6  12  14      141.79      152.43     25.99 o 
  -5  12  14       23.65       25.68     12.33 o 
  -4  12  14      152.92      156.45     21.74 o 
  -3  12  14        5.18       12.50      8.01 o 
  -2  12  14       81.51       81.09     12.84 o 
  -1  12  14       75.11       63.36     10.07 o 
   0  12  14       28.54       22.34     11.35 o 
   1  12  14        9.46        5.32      8.39 o 
   2  12  14       39.02       43.81     11.05 o 
   3  12  14      106.99       84.71     13.50 o 
   4  12  14       11.48        2.64      9.91 o 
  -5  13  14       26.59       35.65     22.44 o 
  -4  13  14        0.12       -2.78      8.16 o 
  -3  13  14        0.60        5.54      8.51 o 
  -2  13  14      174.88      165.78     33.95 o 
  -1  13  14       16.47       46.10     17.14 o 
   0  13  14       63.35       69.25     27.65 o 
   1  13  14       13.20       11.72      9.01 o 
   2  13  14       52.10       47.55     12.96 o 
   3  13  14        1.00       -2.44      9.36 o 
   4  13  14       46.15       42.59     17.98 o 
  -4  14  14        1.49       13.99     10.00 o 
  -3  14  14       60.63       50.28     24.14 o 
  -2  14  14        1.61       -2.38     10.14 o 
  -1  14  14        8.72        6.60     15.00 o 
   0  14  14        0.98       20.99     16.45 o 
   1  14  14       34.01       37.57     11.12 o 
   2  14  14        0.21       -3.42      8.97 o 
   3  14  14       63.29       66.51     13.55 o 
  -3  15  14       16.30       19.96     13.29 o 
  -2  15  14        1.59       -0.78     11.19 o 
  -1  15  14      114.29      129.08     23.40 o 
   0  15  14       79.07       74.73     20.34 o 
   1  15  14      135.10      140.77     26.32 o 
   2  15  14      172.11      147.62     24.27 o 
  -7   0  15        0.33        6.30     13.09 o 
  -5   0  15      535.33      558.82     30.57 o 
  -3   0  15       80.07       47.71     11.49 o 
  -1   0  15      123.00      105.87     13.43 o 
   1   0  15        0.37        1.55      4.65 o 
   3   0  15      269.20      266.80     14.74 o 
   5   0  15      187.58      202.96     22.25 o 
   7   0  15       76.29       94.54     21.22 o 
  -8   1  15       73.08       69.04     19.58 o 
  -7   1  15        2.31       -1.92      8.80 o 
  -6   1  15       48.18       35.63     10.00 o 
  -5   1  15       63.42       65.86     10.20 o 
  -4   1  15       27.02       21.27      9.29 o 
  -3   1  15       14.79       10.12      9.69 o 
  -2   1  15      233.29      265.61     14.48 o 
  -1   1  15     1100.32     1115.65     22.87 o 
   0   1  15     1949.81     1851.69     29.03 o 
   1   1  15      275.29      251.94      8.63 o 
   2   1  15      124.22      127.26      7.36 o 
   3   1  15       23.30       16.31      4.86 o 
   4   1  15      314.54      303.14     11.97 o 
   5   1  15      185.42      182.57     18.11 o 
   6   1  15       68.23       93.72     13.14 o 
   7   1  15       96.21      119.25     15.44 o 
  -8   2  15       16.81       12.40     10.96 o 
  -7   2  15       37.90       36.33     14.96 o 
  -6   2  15       75.31       72.57     11.53 o 
  -5   2  15        0.01       -0.93      8.05 o 
  -4   2  15      385.45      383.69     18.04 o 
  -3   2  15       34.62       40.09      7.82 o 
  -2   2  15      316.01      396.73     25.00 o 
  -1   2  15       20.06       25.28      4.83 o 
   0   2  15        4.01        1.11      3.87 o 
   1   2  15       90.38       79.01      6.13 o 
   2   2  15      207.61      192.27     10.47 o 
   3   2  15       12.64       10.86      4.73 o 
   4   2  15      100.59      114.23      9.61 o 
   5   2  15        2.74        7.08      6.34 o 
   6   2  15        1.78        7.70      8.54 o 
   7   2  15       11.96        3.48      9.58 o 
  -8   3  15        6.13        1.73     10.88 o 
  -7   3  15       55.58       46.10     16.79 o 
  -6   3  15       63.87       72.30     11.56 o 
  -5   3  15       63.07       50.08      9.80 o 
  -4   3  15       79.69       74.37     12.82 o 
  -3   3  15        5.99        8.42      6.75 o 
  -2   3  15        2.30        8.09      4.48 o 
  -1   3  15        3.21        5.09      4.24 o 
   0   3  15      287.77      335.64     11.79 o 
   1   3  15       57.19       64.23      5.51 o 
   2   3  15      210.91      198.70      8.79 o 
   3   3  15        3.56        0.44      4.21 o 
   4   3  15      321.84      331.80     24.72 o 
   5   3  15      336.16      340.31     18.06 o 
   6   3  15       68.40       73.04      9.89 o 
   7   3  15       10.64        7.38     10.29 o 
  -8   4  15        1.51        0.75     11.02 o 
  -7   4  15      174.99      176.62     19.52 o 
  -6   4  15       22.58       23.74     14.24 o 
  -5   4  15      442.54      447.63     20.55 o 
  -4   4  15       81.59       84.63     10.38 o 
  -3   4  15      125.58      167.91      9.84 o 
  -2   4  15      353.25      377.53     26.75 o 
  -1   4  15        1.87        1.25      4.65 o 
   0   4  15      397.65      361.06     19.15 o 
   1   4  15     2220.71     2251.86     88.00 o 
   2   4  15      146.06      133.34      7.94 o 
   3   4  15      395.60      372.33     14.51 o 
   4   4  15      334.02      339.76     21.90 o 
   5   4  15      292.97      308.07     15.34 o 
   6   4  15        1.54        1.86      7.06 o 
   7   4  15        0.63        3.69      9.32 o 
  -8   5  15       26.36       23.37     13.00 o 
  -7   5  15       86.26       73.42     17.25 o 
  -6   5  15      162.27      140.61     14.54 o 
  -5   5  15       75.27       70.57      8.94 o 
  -4   5  15       39.92       42.38     12.21 o 
  -3   5  15     1124.86     1276.28    104.33 o 
  -2   5  15       17.78       23.68      5.86 o 
  -1   5  15       77.17       92.29      7.64 o 
   0   5  15       33.44       41.58      5.29 o 
   1   5  15      234.20      233.95     22.61 o 
   2   5  15       17.71       16.47      5.79 o 
   3   5  15        1.87        3.57      5.95 o 
   4   5  15       95.91      110.12     10.16 o 
   5   5  15        6.03        5.26      6.56 o 
   6   5  15       31.36       23.76      8.62 o 
   7   5  15        0.78        6.78     10.87 o 
  -8   6  15       84.66       56.34     14.65 o 
  -7   6  15       17.22       11.34     10.86 o 
  -6   6  15       49.50       36.07     11.11 o 
  -5   6  15      217.70      186.60     18.72 o 
  -4   6  15        9.66       14.61      5.86 o 
  -3   6  15      723.37      671.63     39.89 o 
  -2   6  15      280.54      297.08     17.60 o 
  -1   6  15      177.60      148.85     10.60 o 
   0   6  15      229.93      202.15     14.83 o 
   1   6  15      106.61      132.08      9.53 o 
   2   6  15      156.28      156.87     24.65 o 
   3   6  15      248.32      250.92     14.13 o 
   4   6  15      791.96      777.16     63.39 o 
   5   6  15        7.12       -2.35      6.50 o 
   6   6  15       57.42       56.57      9.86 o 
  -7   7  15       34.74       37.93     13.09 o 
  -6   7  15        5.55        6.21      9.52 o 
  -5   7  15      117.03      112.19     14.13 o 
  -4   7  15      287.82      302.55     30.89 o 
  -3   7  15      516.57      456.23     41.19 o 
  -2   7  15       51.09       45.40      6.53 o 
  -1   7  15      387.77      376.04     24.80 o 
   0   7  15      174.01      169.56      9.09 o 
   1   7  15      614.86      623.21     65.99 o 
   2   7  15      129.57      136.20     28.87 o 
   3   7  15       24.75       36.74      7.26 o 
   4   7  15        8.34        7.30      6.73 o 
   5   7  15       30.11       30.37      8.45 o 
   6   7  15       12.85       16.26      8.25 o 
  -7   8  15      132.35      132.44     23.24 o 
  -6   8  15       30.77       15.46     10.74 o 
  -5   8  15      125.78      153.97     20.25 o 
  -4   8  15       75.10       64.92     11.93 o 
  -3   8  15      533.90      517.01     44.70 o 
  -2   8  15      297.61      279.52     13.23 o 
  -1   8  15        2.42        0.66      4.80 o 
   0   8  15      381.96      449.12     38.37 o 
   1   8  15      305.22      292.36     31.85 o 
   2   8  15      126.72      116.89     24.81 o 
   3   8  15      537.13      473.14     57.42 o 
   4   8  15      252.21      243.58     15.74 o 
   5   8  15      146.29      152.33     12.84 o 
   6   8  15        9.11        9.37      8.31 o 
  -7   9  15       83.61       72.37     15.77 o 
  -6   9  15        0.11        1.75     10.36 o 
  -5   9  15       12.90       20.21      8.55 o 
  -4   9  15       21.81       15.47      7.81 o 
  -3   9  15       37.03       37.42      6.80 o 
  -2   9  15       39.25       28.26      6.42 o 
  -1   9  15      614.51      585.28     51.56 o 
   0   9  15       76.74      109.99     22.99 o 
   1   9  15        1.82        2.68      8.42 o 
   2   9  15       15.22       21.76     10.99 o 
   3   9  15        0.05       -0.74      7.26 o 
   4   9  15       77.95       83.15     19.20 o 
   5   9  15       43.35       53.28     10.20 o 
   6   9  15        9.07       14.73     16.14 o 
  -6  10  15      233.09      206.83     22.02 o 
  -5  10  15       10.26       18.13      8.97 o 
  -4  10  15       71.03       81.48     13.99 o 
  -3  10  15       75.29       73.41     10.03 o 
  -2  10  15       37.89       34.41      8.00 o 
  -1  10  15      282.93      259.19     23.30 o 
   0  10  15       56.94       61.44     10.94 o 
   1  10  15        8.21        4.04      9.05 o 
   2  10  15      222.59      214.08     34.94 o 
   3  10  15       13.40       15.17      8.58 o 
   4  10  15      319.68      310.63     37.80 o 
   5  10  15       16.85       33.89     11.98 o 
  -6  11  15       22.33       22.74     16.11 o 
  -5  11  15        4.86        2.21      8.34 o 
  -4  11  15       56.40       57.82     10.24 o 
  -3  11  15       48.38       43.56      9.15 o 
  -2  11  15      243.29      234.35     26.03 o 
  -1  11  15      338.04      332.47     43.82 o 
   0  11  15       27.40       29.54     21.30 o 
   1  11  15       30.88       39.19     13.66 o 
   2  11  15        0.81       -2.63      8.23 o 
   3  11  15       28.78       25.31     10.31 o 
   4  11  15       46.56       42.79     17.31 o 
  -5  12  15       22.80       16.39     10.18 o 
  -4  12  15        3.05        0.86      8.06 o 
  -3  12  15        6.41        9.20      8.39 o 
  -2  12  15       45.02       47.68     11.62 o 
  -1  12  15       58.56       63.87     21.68 o 
   0  12  15       43.57       42.11     10.41 o 
   1  12  15       36.98       36.45     10.36 o 
   2  12  15       45.87       32.30     12.69 o 
   3  12  15      178.53      154.34     21.33 o 
   4  12  15       14.30        9.52     10.66 o 
  -5  13  15        3.49       -3.55     11.76 o 
  -4  13  15        6.17        0.28      8.50 o 
  -3  13  15       37.92       25.50      9.60 o 
  -2  13  15        8.71        8.24     10.26 o 
  -1  13  15      128.20      135.56     22.48 o 
   0  13  15       85.85       83.00     12.85 o 
   1  13  15       38.32       35.45     10.77 o 
   2  13  15       15.12        7.97     10.02 o 
   3  13  15       18.42       17.13     10.92 o 
  -4  14  15      147.28      140.19     15.29 o 
  -3  14  15       76.60       89.82     15.61 o 
  -2  14  15       19.71       25.65     22.88 o 
  -1  14  15       15.49       31.56     17.79 o 
   0  14  15        8.78       13.66     16.11 o 
   1  14  15        0.95       -3.43      9.45 o 
   2  14  15      123.88       99.43     15.25 o 
   3  14  15        7.50       -4.08     14.31 o 
  -3  15  15       21.94       31.81     13.95 o 
  -2  15  15      155.98      192.12     28.59 o 
  -1  15  15       32.59       60.11     21.03 o 
   0  15  15      115.09       78.93     22.63 o 
   1  15  15       15.02        1.77     10.40 o 
   2  15  15       48.06       36.26     18.24 o 
  -8   0  16       42.31       65.68     19.35 o 
  -6   0  16       48.05       57.44     15.84 o 
  -4   0  16      162.39      190.14     19.96 o 
  -2   0  16       54.18       51.37     11.56 o 
   0   0  16      295.80      306.73     13.72 o 
   2   0  16     1092.55     1078.22    119.40 o 
   4   0  16     1696.92     1547.54    123.29 o 
   6   0  16       54.80       56.48     16.98 o 
  -8   1  16        8.17       -3.36     14.62 o 
  -7   1  16        1.34        3.95      8.55 o 
  -6   1  16       25.77       19.88      9.40 o 
  -5   1  16       33.83       36.40      9.47 o 
  -4   1  16      369.05      351.17     17.96 o 
  -3   1  16      333.53      343.83     21.74 o 
  -2   1  16       32.54       42.50      7.81 o 
  -1   1  16      924.95      921.58     24.31 o 
   0   1  16      813.22      891.69     17.14 o 
   1   1  16       23.90       33.14      4.61 o 
   2   1  16       63.96       60.60      5.89 o 
   3   1  16        3.37        6.69      4.79 o 
   4   1  16      162.26      166.10      9.78 o 
   5   1  16      255.59      289.00     20.67 o 
   6   1  16       75.53       89.03     13.36 o 
   7   1  16      233.56      289.51     22.09 o 
  -8   2  16        0.82       -3.24     14.77 o 
  -7   2  16       46.33       49.47     11.76 o 
  -6   2  16       36.33       37.46     10.22 o 
  -5   2  16      864.85      894.14     28.83 o 
  -4   2  16      172.64      171.92     14.50 o 
  -3   2  16       81.83       72.77     10.07 o 
  -2   2  16        4.98        3.93      6.15 o 
  -1   2  16       14.50       18.59      4.95 o 
   0   2  16        7.57        6.65      4.45 o 
   1   2  16      643.49      654.80     22.89 o 
   2   2  16       14.04       12.69      4.53 o 
   3   2  16      712.84      742.38     21.60 o 
   4   2  16        9.76        8.76      6.16 o 
   5   2  16       81.55       92.45      9.88 o 
   6   2  16       27.23       19.23     10.13 o 
   7   2  16       52.38       63.39     13.92 o 
  -8   3  16       32.52       41.51     13.38 o 
  -7   3  16       56.26       33.66     16.03 o 
  -6   3  16        2.72        4.25      8.28 o 
  -5   3  16      129.60      136.18     13.23 o 
  -4   3  16       49.95       58.19     10.31 o 
  -3   3  16      358.68      332.83     16.92 o 
  -2   3  16       67.93       70.53     11.53 o 
  -1   3  16      483.63      555.94     26.04 o 
   0   3  16        0.44        5.68      4.74 o 
   1   3  16       47.76       65.43      9.04 o 
   2   3  16        0.21       -1.88      4.10 o 
   3   3  16       57.40       55.21      6.47 o 
   4   3  16       16.79       11.74      6.21 o 
   5   3  16        6.47        4.41      6.37 o 
   6   3  16        2.19        2.44      6.94 o 
   7   3  16       41.63       47.71     18.59 o 
  -8   4  16      283.98      294.29     23.23 o 
  -7   4  16        0.20       -4.11      9.94 o 
  -6   4  16       80.80       71.37     17.79 o 
  -5   4  16       75.11       65.30     10.89 o 
  -4   4  16      292.43      286.57     16.91 o 
  -3   4  16       31.77       24.73      8.18 o 
  -2   4  16        5.81       11.31      5.53 o 
  -1   4  16      160.49      171.77     12.19 o 
   0   4  16     2817.31     2806.45     78.35 o 
   1   4  16      120.14      123.25      8.99 o 
   2   4  16      624.42      619.64     26.52 o 
   3   4  16       12.15        8.80      5.91 o 
   4   4  16      291.34      277.14     18.45 o 
   5   4  16       11.27        8.63      6.81 o 
   6   4  16       13.12       12.44      8.03 o 
   7   4  16        3.50      -12.21     13.36 o 
  -8   5  16       10.82       -4.91     11.74 o 
  -7   5  16       43.25       30.91     12.05 o 
  -6   5  16       13.77        1.19      8.78 o 
  -5   5  16      106.82      114.79     10.67 o 
  -4   5  16      720.74      748.61     24.82 o 
  -3   5  16      716.34      758.48     54.77 o 
  -2   5  16      415.96      425.10     23.07 o 
  -1   5  16     1343.99     1341.65     90.88 o 
   0   5  16     2224.34     2070.65     80.40 o 
   1   5  16        8.61       18.01      6.05 o 
   2   5  16      859.87      836.54     85.43 o 
   3   5  16      120.73      133.35     10.28 o 
   4   5  16      251.35      253.16     17.93 o 
   5   5  16       71.82       92.71     13.07 o 
   6   5  16       42.67       28.85      9.06 o 
  -7   6  16      314.99      288.66     22.34 o 
  -6   6  16      140.80      109.06     14.47 o 
  -5   6  16      108.32      105.98     13.80 o 
  -4   6  16       43.71       30.50      7.44 o 
  -3   6  16       72.69      101.12      8.86 o 
  -2   6  16        0.29        5.19      5.02 o 
  -1   6  16       72.34       71.50      6.85 o 
   0   6  16       99.56       88.11      8.54 o 
   1   6  16      128.88      129.48     11.54 o 
   2   6  16      262.48      224.81     22.57 o 
   3   6  16      574.04      600.21     89.63 o 
   4   6  16        3.24        1.19      6.14 o 
   5   6  16      120.84      152.00     16.96 o 
   6   6  16        0.64        4.99      7.68 o 
  -7   7  16        0.57       -9.21      9.21 o 
  -6   7  16        9.10        8.72      9.86 o 
  -5   7  16      165.36      155.01     15.42 o 
  -4   7  16     1139.64     1195.51     92.52 o 
  -3   7  16     1095.14     1134.88     84.95 o 
  -2   7  16      508.94      530.18     36.35 o 
  -1   7  16      200.51      220.11     13.08 o 
   0   7  16     1168.06     1239.20     79.14 o 
   1   7  16      245.20      262.49     16.72 o 
   2   7  16      170.67      166.86     25.32 o 
   3   7  16        3.83        6.48      7.84 o 
   4   7  16      467.24      449.89     63.03 o 
   5   7  16       95.28       80.46     10.65 o 
   6   7  16       13.48       21.44      9.17 o 
  -7   8  16        0.16      -10.17     10.17 o 
  -6   8  16      236.64      231.44     19.23 o 
  -5   8  16        0.22        0.62      9.57 o 
  -4   8  16      826.05      913.57    105.62 o 
  -3   8  16        8.45        4.25      5.76 o 
  -2   8  16       52.23       58.77      7.18 o 
  -1   8  16       69.90       49.12      6.73 o 
   0   8  16     1340.54     1375.66     85.47 o 
   1   8  16       14.25       29.59      9.31 o 
   2   8  16      484.10      444.33     59.98 o 
   3   8  16      304.29      263.41     28.97 o 
   4   8  16      726.91      660.10    100.13 o 
   5   8  16        5.87        3.58      7.59 o 
   6   8  16       81.79       72.27     14.18 o 
  -6   9  16       27.26       11.47     11.63 o 
  -5   9  16       13.62       18.84     10.48 o 
  -4   9  16        0.38       -1.01      7.58 o 
  -3   9  16       17.07       13.15      6.14 o 
  -2   9  16      383.33      329.97     26.67 o 
  -1   9  16      268.99      273.41     31.33 o 
   0   9  16      159.62      160.05     19.69 o 
   1   9  16      178.21      200.40     23.72 o 
   2   9  16       26.21       25.76      9.70 o 
   3   9  16      106.49      119.05     43.57 o 
   4   9  16      160.04      136.90     34.67 o 
   5   9  16        3.82       -1.37      9.36 o 
  -6  10  16        8.57        0.77     11.58 o 
  -5  10  16      169.15      159.16     17.50 o 
  -4  10  16      104.24       93.43     13.96 o 
  -3  10  16       21.04        9.93      7.56 o 
  -2  10  16      110.70       94.41      8.57 o 
  -1  10  16      129.30      118.94     13.98 o 
   0  10  16        0.05       -5.07      7.70 o 
   1  10  16      626.01      572.78     78.77 o 
   2  10  16       37.37       37.81     10.23 o 
   3  10  16       91.42       70.27     11.97 o 
   4  10  16       11.76        8.94      9.52 o 
   5  10  16      151.37      177.67     40.26 o 
  -5  11  16       42.42       34.02     10.15 o 
  -4  11  16       57.75       56.72     10.49 o 
  -3  11  16       27.70       33.92      9.01 o 
  -2  11  16      118.10      125.79     11.37 o 
  -1  11  16       64.97       56.16     11.03 o 
   0  11  16      581.62      541.25    103.31 o 
   1  11  16        0.23       -0.28     11.56 o 
   2  11  16      127.08      122.99     27.04 o 
   3  11  16        0.15        3.99      8.84 o 
   4  11  16       40.24       26.98     16.51 o 
  -5  12  16        0.09       -2.97      9.03 o 
  -4  12  16       34.90       29.05     10.06 o 
  -3  12  16        8.35        7.40      8.29 o 
  -2  12  16        0.79       -0.57      9.45 o 
  -1  12  16      215.07      217.00     48.79 o 
   0  12  16       38.71       54.48     22.67 o 
   1  12  16        0.15        1.06      8.59 o 
   2  12  16       75.99       65.81     12.73 o 
   3  12  16        6.88       -2.38      9.31 o 
   4  12  16       65.33       61.18     18.59 o 
  -4  13  16       17.64       11.34      9.70 o 
  -3  13  16        2.84       -7.92     10.20 o 
  -2  13  16      150.46      148.84     16.37 o 
  -1  13  16       64.92       97.82     20.88 o 
   0  13  16       27.51       18.05     13.40 o 
   1  13  16       68.24       79.01     13.46 o 
   2  13  16        4.68       13.15     10.25 o 
   3  13  16        2.48        5.07      9.53 o 
  -4  14  16        6.77      -10.69     12.02 o 
  -3  14  16      114.95      152.95     18.12 o 
  -2  14  16        1.68       -7.86     14.39 o 
  -1  14  16        0.59       15.08     16.33 o 
   0  14  16        0.23        9.85     15.53 o 
   1  14  16      102.19      106.32     28.95 o 
   2  14  16       85.50       67.17     24.69 o 
  -2  15  16       11.61       15.15     18.09 o 
  -1  15  16      163.02      201.59     29.46 o 
   0  15  16       24.70       18.89     18.32 o 
   1  15  16      103.39       91.60     20.57 o 
  -7   0  17       69.40       66.18     18.36 o 
  -5   0  17      531.86      524.16     31.30 o 
  -3   0  17      142.54      127.70     16.75 o 
  -1   0  17      184.03      179.61     19.50 o 
   1   0  17      372.93      399.57     15.44 o 
   3   0  17      597.12      611.55     23.87 o 
   5   0  17        0.36        9.35     11.83 o 
   7   0  17       75.67       89.57     22.21 o 
  -8   1  17        0.01       -4.12     15.19 o 
  -7   1  17       22.39       13.87      9.79 o 
  -6   1  17        3.47       -0.13     11.30 o 
  -5   1  17      253.80      228.88     16.62 o 
  -4   1  17      389.71      392.72     21.28 o 
  -3   1  17        0.82        0.79      6.61 o 
  -2   1  17       81.74       95.32     10.89 o 
  -1   1  17      112.31      129.05     14.24 o 
   0   1  17      361.03      367.42     16.65 o 
   1   1  17       30.73       38.15      4.93 o 
   2   1  17      172.91      172.80      8.73 o 
   3   1  17        4.95        0.25      4.75 o 
   4   1  17      519.02      485.38     28.52 o 
   5   1  17        2.60        2.94      6.28 o 
   6   1  17      260.28      288.55     20.39 o 
   7   1  17       57.20       95.49     21.75 o 
  -8   2  17       68.26       82.36     21.79 o 
  -7   2  17       50.74       46.59     11.84 o 
  -6   2  17      179.72      200.97     17.69 o 
  -5   2  17       31.85       33.61     10.06 o 
  -4   2  17      236.51      247.62     16.31 o 
  -3   2  17       45.70       38.39      8.66 o 
  -2   2  17      110.24      113.20     11.27 o 
  -1   2  17        3.09        5.00      7.63 o 
   0   2  17     1197.15     1319.59     32.94 o 
   1   2  17      142.24      152.85      9.83 o 
   2   2  17      647.94      666.14     16.37 o 
   3   2  17        2.22        6.59      4.92 o 
   4   2  17       53.78       59.40      8.32 o 
   5   2  17       36.47       23.96      7.51 o 
   6   2  17      107.84      122.35     14.74 o 
  -8   3  17       23.52       34.48     13.75 o 
  -7   3  17        0.03       -0.50     14.46 o 
  -6   3  17       23.63       34.12     10.36 o 
  -5   3  17       59.95       64.44     10.90 o 
  -4   3  17      550.60      575.74     22.73 o 
  -3   3  17      185.32      172.00     13.69 o 
  -2   3  17      278.52      302.94     16.12 o 
  -1   3  17     1718.52     1703.32     90.06 o 
   0   3  17        5.61       -0.75      4.71 o 
   1   3  17      268.86      269.43     17.72 o 
   2   3  17       36.72       38.94      5.72 o 
   3   3  17      508.04      504.01     18.50 o 
   4   3  17       89.25       92.28      9.65 o 
   5   3  17       30.72       34.46      8.17 o 
   6   3  17        2.13       -1.34      7.16 o 
  -8   4  17       78.66       72.69     15.20 o 
  -7   4  17       62.29       43.10     12.48 o 
  -6   4  17       65.98       69.62     12.11 o 
  -5   4  17       59.82       52.76     10.71 o 
  -4   4  17      213.78      197.07     15.48 o 
  -3   4  17       16.26       25.30      9.03 o 
  -2   4  17      124.73      111.41     11.11 o 
  -1   4  17       11.34       12.28      5.46 o 
   0   4  17       17.66       18.52      6.01 o 
   1   4  17       38.12       45.39      7.04 o 
   2   4  17      162.34      149.27     10.40 o 
   3   4  17      152.31      157.60     11.04 o 
   4   4  17        5.63        3.97      6.17 o 
   5   4  17        0.45       -0.24      6.61 o 
   6   4  17        9.65        7.46      7.74 o 
  -7   5  17        0.21       -0.90     10.28 o 
  -6   5  17        1.74       -0.10      9.24 o 
  -5   5  17       98.42      103.67     10.44 o 
  -4   5  17        5.72       13.44      8.69 o 
  -3   5  17      365.74      359.42     18.90 o 
  -2   5  17      456.54      516.37     29.08 o 
  -1   5  17      112.46      130.74      9.49 o 
   0   5  17       20.95       30.71      8.20 o 
   1   5  17      369.29      429.76     33.06 o 
   2   5  17      474.12      470.16     43.99 o 
   3   5  17       47.91       49.22      9.90 o 
   4   5  17       70.69       82.61     13.60 o 
   5   5  17      101.61      103.24     10.77 o 
   6   5  17       32.62       35.22      9.65 o 
  -7   6  17        0.59       -4.69     10.23 o 
  -6   6  17      600.96      516.52     36.62 o 
  -5   6  17       56.10       40.65     17.08 o 
  -4   6  17      695.48      657.65     50.04 o 
  -3   6  17      434.62      368.14     22.51 o 
  -2   6  17      914.13      916.35     48.94 o 
  -1   6  17        1.15       -4.69      4.71 o 
   0   6  17      655.70      686.03     43.82 o 
   1   6  17      348.56      351.03     31.57 o 
   2   6  17       84.13       99.02     13.59 o 
   3   6  17       21.20       25.91      9.27 o 
   4   6  17       21.03       20.38      9.13 o 
   5   6  17        0.16        5.71      6.97 o 
   6   6  17        6.57       11.33      8.50 o 
  -7   7  17        3.18       -4.54     13.78 o 
  -6   7  17       20.37       20.24     11.23 o 
  -5   7  17       11.30       12.81      9.72 o 
  -4   7  17     1283.09     1139.10     52.75 o 
  -3   7  17       17.20       18.89      6.47 o 
  -2   7  17      509.18      505.32     27.40 o 
  -1   7  17       11.99       15.72      5.68 o 
   0   7  17       90.66       74.77      8.72 o 
   1   7  17       43.15       29.34      9.11 o 
   2   7  17        2.57        0.45      7.80 o 
   3   7  17      203.51      192.63     16.25 o 
   4   7  17       81.79       87.58     12.88 o 
   5   7  17       25.91       28.75     10.51 o 
   6   7  17        6.15       -0.45     10.17 o 
  -6   8  17       20.93       22.12     11.93 o 
  -5   8  17      138.31      141.33     16.06 o 
  -4   8  17       95.78      105.74     13.54 o 
  -3   8  17      169.83      164.46     14.05 o 
  -2   8  17      187.86      192.03     11.85 o 
  -1   8  17        4.73        8.13      5.64 o 
   0   8  17       30.44       16.87      6.83 o 
   1   8  17      632.14      574.35     64.67 o 
   2   8  17      211.81      205.52     26.43 o 
   3   8  17     1146.87     1058.14    170.41 o 
   4   8  17       33.38       36.58     11.12 o 
   5   8  17      152.02      145.37     16.37 o 
  -6   9  17        9.27       13.50     11.44 o 
  -5   9  17       41.53       51.10     12.08 o 
  -4   9  17      398.86      320.86     21.06 o 
  -3   9  17       51.92       70.02      8.10 o 
  -2   9  17      158.51      160.60     10.05 o 
  -1   9  17      411.10      378.09     31.59 o 
   0   9  17      450.29      477.33     76.66 o 
   1   9  17       94.90       86.53     14.29 o 
   2   9  17      456.93      443.07     74.58 o 
   3   9  17       24.68       21.40      9.58 o 
   4   9  17        5.30       15.60     10.30 o 
   5   9  17      155.26      186.77     18.97 o 
  -6  10  17       67.17       63.80     15.51 o 
  -5  10  17       19.09        9.93     10.89 o 
  -4  10  17       65.79       70.68     10.56 o 
  -3  10  17        6.62        6.50      7.73 o 
  -2  10  17        0.77       -5.31      5.50 o 
  -1  10  17       38.42       41.71     10.27 o 
   0  10  17      596.28      533.68     84.38 o 
   1  10  17       21.65       12.53      9.30 o 
   2  10  17      221.95      217.49     38.66 o 
   3  10  17        3.91        8.85      8.82 o 
   4  10  17       68.09       67.25     13.14 o 
  -5  11  17        9.32        1.13     12.00 o 
  -4  11  17       26.01       29.26      9.75 o 
  -3  11  17       10.05        4.40      7.88 o 
  -2  11  17      222.10      244.78     24.26 o 
  -1  11  17      273.16      228.47     22.99 o 
   0  11  17       16.08       12.19      9.18 o 
   1  11  17        1.86       -0.24      7.97 o 
   2  11  17      194.37      179.71     16.90 o 
   3  11  17       75.24       47.58     18.22 o 
   4  11  17       46.43       49.16     12.99 o 
  -5  12  17       61.79       47.94     14.74 o 
  -4  12  17        6.43       -2.30      8.20 o 
  -3  12  17        7.07        7.09     10.74 o 
  -2  12  17       94.72       89.25     21.09 o 
  -1  12  17       52.52       44.96     11.25 o 
   0  12  17        1.72       -1.76      8.49 o 
   1  12  17        8.31        7.00      9.54 o 
   2  12  17        4.16        6.26      9.04 o 
   3  12  17       66.61       46.77     13.04 o 
  -4  13  17       19.23       21.21     10.08 o 
  -3  13  17      124.58      150.58     23.89 o 
  -2  13  17        1.76        1.41     14.77 o 
  -1  13  17       59.97       67.48     19.58 o 
   0  13  17       11.98        9.69     10.02 o 
   1  13  17       21.39       30.80     11.44 o 
   2  13  17       14.70       -1.69      9.39 o 
  -3  14  17       21.58       24.62     13.66 o 
  -2  14  17       16.92        9.77     16.49 o 
  -1  14  17       43.28       57.59     20.34 o 
   0  14  17       42.91       42.67     19.46 o 
   1  14  17       17.25       16.46     11.04 o 
   2  14  17      225.07      188.31     27.44 o 
  -8   0  18       81.45      121.71     24.20 o 
  -6   0  18       98.86      127.93     20.49 o 
  -4   0  18       40.87       46.91     14.12 o 
  -2   0  18      509.95      545.61     29.43 o 
   0   0  18     1240.44     1304.80     42.36 o 
   2   0  18      481.67      523.85     60.55 o 
   4   0  18        3.06       -2.66      8.93 o 
   6   0  18      135.29      162.70     23.70 o 
  -8   1  18        0.73       -3.78     15.11 o 
  -7   1  18       20.48       11.12      9.71 o 
  -6   1  18       58.84       75.82     12.72 o 
  -5   1  18      224.05      198.59     16.28 o 
  -4   1  18      453.71      460.69     29.35 o 
  -3   1  18      331.27      352.13     18.34 o 
  -2   1  18       16.52       26.09      8.22 o 
  -1   1  18      165.12      171.26     14.21 o 
   0   1  18       36.41       61.71      9.23 o 
   1   1  18      130.07      117.52      8.69 o 
   2   1  18       66.98       61.20      6.32 o 
   3   1  18      100.04       93.80      7.92 o 
   4   1  18       78.20      110.10      9.89 o 
   5   1  18       34.88       24.74      7.71 o 
   6   1  18       72.77       94.85     14.26 o 
  -8   2  18        9.26       20.88     18.40 o 
  -7   2  18       38.94       47.63     14.77 o 
  -6   2  18      130.55      116.63     14.28 o 
  -5   2  18       97.27      103.31     13.02 o 
  -4   2  18      189.35      206.58     16.41 o 
  -3   2  18       80.83      107.46     16.85 o 
  -2   2  18        0.90        3.18      6.97 o 
  -1   2  18      143.52      149.68     12.82 o 
   0   2  18       36.01       36.03      8.19 o 
   1   2  18      574.71      617.19     16.89 o 
   2   2  18       42.53       39.63      7.01 o 
   3   2  18      396.95      400.43     15.85 o 
   4   2  18        2.02       -2.82      5.81 o 
   5   2  18       86.36       96.48     10.46 o 
   6   2  18        3.49       10.43      9.53 o 
  -8   3  18        0.48       -3.34     11.76 o 
  -7   3  18        5.90       16.68     16.30 o 
  -6   3  18      234.94      234.83     18.16 o 
  -5   3  18        6.01       13.45      8.87 o 
  -4   3  18      326.49      322.42     18.67 o 
  -3   3  18      120.26      129.94     12.92 o 
  -2   3  18      543.92      557.43     21.93 o 
  -1   3  18       65.37       57.29      9.28 o 
   0   3  18       68.53       69.29      7.55 o 
   1   3  18      765.91      759.89     26.07 o 
   2   3  18      346.38      366.48     19.29 o 
   3   3  18      665.82      651.49     32.39 o 
   4   3  18      120.73      149.59     11.43 o 
   5   3  18      172.55      144.73     13.18 o 
   6   3  18      177.44      219.53     20.91 o 
  -7   4  18       39.04       35.45     12.34 o 
  -6   4  18       34.61       17.62      9.81 o 
  -5   4  18       79.23       69.10     11.60 o 
  -4   4  18        0.05        1.50      8.41 o 
  -3   4  18       26.96       25.25      9.03 o 
  -2   4  18       27.35       21.47      8.02 o 
  -1   4  18      785.08      857.63     25.62 o 
   0   4  18       41.88       47.63      7.33 o 
   1   4  18       78.01       70.12      8.08 o 
   2   4  18      240.59      250.23     16.02 o 
   3   4  18       26.04       20.40      8.55 o 
   4   4  18       40.32       49.81      8.45 o 
   5   4  18       12.92       19.08      7.59 o 
   6   4  18        0.09        3.24      7.95 o 
  -7   5  18        0.05        7.42     11.39 o 
  -6   5  18       13.73       -2.41      9.61 o 
  -5   5  18      160.72      132.57     14.12 o 
  -4   5  18      312.17      329.22     19.00 o 
  -3   5  18       18.47       17.32      8.73 o 
  -2   5  18      213.68      268.44     17.01 o 
  -1   5  18       22.32       37.74      7.16 o 
   0   5  18       23.02       16.92      6.33 o 
   1   5  18       87.68       97.58     14.68 o 
   2   5  18       99.08       83.32     11.05 o 
   3   5  18       82.08       82.42     12.02 o 
   4   5  18      206.29      224.60     29.02 o 
   5   5  18       36.36       42.15      9.21 o 
   6   5  18       78.96       97.42     12.16 o 
  -7   6  18      119.04       94.86     16.33 o 
  -6   6  18       11.69       15.95     11.35 o 
  -5   6  18        1.61       -2.37      6.73 o 
  -4   6  18      381.85      342.47     16.20 o 
  -3   6  18      162.13      169.60     12.11 o 
  -2   6  18       16.32       19.00      6.93 o 
  -1   6  18      583.21      528.78     27.59 o 
   0   6  18       54.83       73.01      8.56 o 
   1   6  18      558.17      531.15     35.74 o 
   2   6  18        3.37        9.28      8.24 o 
   3   6  18      292.11      261.63     31.89 o 
   4   6  18       19.14       16.45      8.89 o 
   5   6  18        2.92        9.81      9.03 o 
   6   6  18       27.85       23.19     12.09 o 
  -7   7  18       39.71       29.98     13.80 o 
  -6   7  18       57.05       54.28     13.50 o 
  -5   7  18      145.44      115.01     14.89 o 
  -4   7  18        1.07        0.24      7.03 o 
  -3   7  18      171.34      150.42     11.66 o 
  -2   7  18       57.65       50.38      7.10 o 
  -1   7  18      435.48      407.39     28.86 o 
   0   7  18        5.37        4.25      6.30 o 
   1   7  18        0.55        0.21      7.45 o 
   2   7  18       21.79       24.68      9.10 o 
   3   7  18      342.52      330.01     29.86 o 
   4   7  18        2.15        1.45      8.35 o 
   5   7  18       95.58       87.31     18.20 o 
  -6   8  18       51.13       31.24     12.48 o 
  -5   8  18       56.39       32.07     12.20 o 
  -4   8  18       20.86        3.95      8.94 o 
  -3   8  18       16.38        3.86      7.03 o 
  -2   8  18       61.06       63.85      7.64 o 
  -1   8  18       61.45       43.16      6.91 o 
   0   8  18      579.98      558.62     92.40 o 
   1   8  18       27.78       18.76      9.22 o 
   2   8  18      337.55      371.47     39.94 o 
   3   8  18       34.31       30.82     10.21 o 
   4   8  18      130.40      169.11     32.67 o 
   5   8  18        6.25        5.40      9.52 o 
  -6   9  18       84.57       65.02     18.30 o 
  -5   9  18      106.23       77.82     13.82 o 
  -4   9  18       20.92       33.28     11.57 o 
  -3   9  18      151.22      162.03     14.55 o 
  -2   9  18       92.14      115.56     11.66 o 
  -1   9  18      138.85      125.82     18.31 o 
   0   9  18        1.97        7.98      8.24 o 
   1   9  18       43.28       39.74      9.96 o 
   2   9  18        0.06       -2.88      8.29 o 
   3   9  18      332.91      333.62     36.47 o 
   4   9  18      164.88      175.67     17.44 o 
   5   9  18       54.43       50.95     19.35 o 
  -5  10  18      101.87       91.53     33.95 o 
  -4  10  18       19.55       26.04     11.47 o 
  -3  10  18       26.44       31.64      8.82 o 
  -2  10  18      149.26      144.96     12.03 o 
  -1  10  18      192.19      185.62     25.84 o 
   0  10  18       12.41       17.90      8.99 o 
   1  10  18       25.75       38.01     10.87 o 
   2  10  18       16.68       24.69      9.78 o 
   3  10  18       48.09       33.11     11.08 o 
   4  10  18        1.00        1.08      9.47 o 
  -5  11  18       61.91       57.55     14.76 o 
  -4  11  18       49.05       33.02     12.81 o 
  -3  11  18       15.54        6.68      8.43 o 
  -2  11  18       52.02       62.81      8.61 o 
  -1  11  18      171.27      150.14     15.05 o 
   0  11  18       26.05       17.72     21.39 o 
   1  11  18       43.05       40.13     11.15 o 
   2  11  18       26.52       16.49      9.92 o 
   3  11  18       35.86       32.16     11.55 o 
  -4  12  18        2.39        1.77      8.90 o 
  -3  12  18       19.21       13.97      9.06 o 
  -2  12  18        6.97        2.02     14.73 o 
  -1  12  18       21.49       34.99     17.04 o 
   0  12  18      114.50      134.39     33.89 o 
   1  12  18        5.44       10.49     11.70 o 
   2  12  18       14.28        7.34     11.16 o 
   3  12  18       27.04       34.43     12.50 o 
  -4  13  18       94.86      103.01     13.45 o 
  -3  13  18        4.54        0.39     11.21 o 
  -2  13  18      106.32      122.51     23.36 o 
  -1  13  18       26.46        3.63     15.50 o 
   0  13  18       23.86       20.09     10.84 o 
   1  13  18       15.07       13.08     10.97 o 
   2  13  18       31.48       28.18     12.40 o 
  -2  14  18       13.97        0.53     16.60 o 
  -1  14  18       42.60       35.23     19.85 o 
   0  14  18       20.01       30.99     17.44 o 
   1  14  18       54.86       31.74     12.44 o 
  -7   0  19       72.43       68.55     19.66 o 
  -5   0  19        7.97       20.30     13.89 o 
  -3   0  19     1760.97     1764.39     53.62 o 
  -1   0  19     1562.87     1540.55     47.74 o 
   1   0  19      608.17      609.69     32.25 o 
   3   0  19       40.67       63.53     15.13 o 
   5   0  19      109.68       99.27     19.01 o 
  -8   1  19       20.28       22.36     18.40 o 
  -7   1  19       44.73       56.87     13.37 o 
  -6   1  19      178.19      186.80     16.84 o 
  -5   1  19      367.68      394.52     30.76 o 
  -4   1  19      192.14      188.83     16.41 o 
  -3   1  19      424.78      427.01     20.87 o 
  -2   1  19        9.10       11.56      7.85 o 
  -1   1  19      348.52      370.78     18.90 o 
   0   1  19      160.59      168.98     14.56 o 
   1   1  19       39.39       57.46      9.74 o 
   2   1  19      304.29      298.34     13.41 o 
   3   1  19      667.37      676.75     39.90 o 
   4   1  19      362.15      384.96     16.56 o 
   5   1  19      179.67      199.48     16.83 o 
   6   1  19      125.24      138.86     16.35 o 
  -7   2  19       12.30        1.63     10.21 o 
  -6   2  19       16.97       16.82     10.45 o 
  -5   2  19        0.34        1.72      8.77 o 
  -4   2  19       14.08       22.63      9.50 o 
  -3   2  19      270.34      256.52     25.61 o 
  -2   2  19      467.56      448.55     23.59 o 
  -1   2  19       11.38       25.28      8.14 o 
   0   2  19     1039.96     1203.31     30.28 o 
   1   2  19       71.85       92.53     11.28 o 
   2   2  19      451.53      491.41     31.74 o 
   3   2  19        6.53       13.18      6.40 o 
   4   2  19       40.73       48.63      8.66 o 
   5   2  19        0.08       -5.04      6.31 o 
   6   2  19        2.15        0.58      9.20 o 
  -7   3  19      127.39      108.89     23.13 o 
  -6   3  19       34.97       15.38     10.04 o 
  -5   3  19       86.71       77.97     12.50 o 
  -4   3  19      265.11      268.27     18.42 o 
  -3   3  19        7.57        4.47      7.93 o 
  -2   3  19      176.80      181.82     14.80 o 
  -1   3  19       85.26       78.74     10.71 o 
   0   3  19        0.07       -0.82      6.96 o 
   1   3  19     1796.27     1817.36     58.95 o 
   2   3  19        2.23        9.60      6.15 o 
   3   3  19      355.73      337.31     43.30 o 
   4   3  19      349.91      388.32     20.86 o 
   5   3  19       98.31      110.50     11.35 o 
   6   3  19        9.21        9.86     10.07 o 
  -7   4  19       26.04       33.01     13.14 o 
  -6   4  19        4.72        3.34      9.56 o 
  -5   4  19       48.36       51.08     11.45 o 
  -4   4  19        1.85       -1.86      7.98 o 
  -3   4  19      561.51      571.16     23.26 o 
  -2   4  19       27.94       26.71      8.95 o 
  -1   4  19      787.99      750.81     25.12 o 
   0   4  19      209.14      226.92     12.32 o 
   1   4  19       56.91       66.05      8.26 o 
   2   4  19      211.40      217.07     12.61 o 
   3   4  19      535.62      512.36     64.39 o 
   4   4  19        0.12       -3.73      7.17 o 
   5   4  19        3.49        1.89      7.10 o 
   6   4  19       21.16       32.13      9.70 o 
  -7   5  19      329.71      300.73     59.18 o 
  -6   5  19       13.69       11.34     10.79 o 
  -5   5  19      478.99      442.68     22.73 o 
  -4   5  19      111.83      111.64     13.20 o 
  -3   5  19      574.39      562.96     50.42 o 
  -2   5  19      245.01      223.51     16.28 o 
  -1   5  19        0.34       -2.93      7.51 o 
   0   5  19       92.27      101.06      9.43 o 
   1   5  19        2.20        5.94      5.90 o 
   2   5  19       50.06       43.75     12.02 o 
   3   5  19      173.67      204.70     33.01 o 
   4   5  19      249.60      292.64     35.05 o 
   5   5  19       24.13       14.47     12.79 o 
   6   5  19       29.07       37.36     12.61 o 
  -7   6  19       10.65        2.22     11.97 o 
  -6   6  19       14.79       22.87     13.43 o 
  -5   6  19        2.94       -6.93      7.03 o 
  -4   6  19      284.95      231.98     19.01 o 
  -3   6  19       35.16       23.79      7.73 o 
  -2   6  19      105.63      102.68      9.95 o 
  -1   6  19        8.12        6.38      6.16 o 
   0   6  19     1688.35     1605.00     92.80 o 
   1   6  19       47.71       43.72      7.68 o 
   2   6  19      388.41      367.68     57.02 o 
   3   6  19       55.40       39.67     10.12 o 
   4   6  19       82.86       89.79     13.27 o 
   5   6  19        8.83       24.72     10.40 o 
  -6   7  19       44.70       31.65     11.96 o 
  -5   7  19       24.33       21.70     10.94 o 
  -4   7  19      126.44      138.08     19.94 o 
  -3   7  19       37.09       39.60      9.36 o 
  -2   7  19      587.99      584.28     27.95 o 
  -1   7  19      190.50      199.85     12.73 o 
   0   7  19        5.88        1.20      6.19 o 
   1   7  19       50.26       39.59      9.88 o 
   2   7  19      107.59      112.60     13.20 o 
   3   7  19       13.91       25.15     10.11 o 
   4   7  19      135.07      154.65     23.41 o 
   5   7  19        8.79       -1.77      9.82 o 
  -6   8  19       15.58       22.34     12.49 o 
  -5   8  19        1.11        7.20     10.82 o 
  -4   8  19        0.01       -3.85      9.37 o 
  -3   8  19       82.99       80.83     10.14 o 
  -2   8  19      188.68      170.49     12.13 o 
  -1   8  19      492.95      478.96     30.04 o 
   0   8  19       17.84       10.92      8.58 o 
   1   8  19       98.05      101.73     22.04 o 
   2   8  19      246.22      259.45     52.27 o 
   3   8  19        1.48       -2.54      7.93 o 
   4   8  19       62.77       54.31     12.22 o 
   5   8  19        8.69        1.91     14.24 o 
  -6   9  19       13.15        4.06     11.87 o 
  -5   9  19      407.21      371.45     36.75 o 
  -4   9  19      267.07      200.33     22.86 o 
  -3   9  19        4.59        7.77      7.52 o 
  -2   9  19       25.89       18.94      6.54 o 
  -1   9  19        0.08        7.89      6.92 o 
   0   9  19       11.37       11.09      8.66 o 
   1   9  19       94.54      104.01     22.86 o 
   2   9  19       89.38       89.92     20.21 o 
   3   9  19       63.48       48.32     11.69 o 
   4   9  19      141.89      152.56     37.42 o 
  -5  10  19       13.48        9.10     11.74 o 
  -4  10  19        2.45        5.15     10.65 o 
  -3  10  19        4.86        3.68      9.97 o 
  -2  10  19        7.19       11.88      6.57 o 
  -1  10  19       84.28       95.96     16.91 o 
   0  10  19      121.75      132.76     39.31 o 
   1  10  19       12.58       12.10     11.37 o 
   2  10  19      312.53      304.49     27.35 o 
   3  10  19        1.36       14.30     10.02 o 
   4  10  19        0.30        1.56     14.73 o 
  -5  11  19       56.52       28.13     13.91 o 
  -4  11  19        7.29       15.10     11.33 o 
  -3  11  19       20.57       21.13     11.32 o 
  -2  11  19       74.75       90.95     13.17 o 
  -1  11  19      102.11       95.97     13.63 o 
   0  11  19        2.86        0.47      8.14 o 
   1  11  19        3.73       -4.49      8.76 o 
   2  11  19        6.21        1.68      8.97 o 
   3  11  19        0.21       -3.91      9.52 o 
  -4  12  19        1.64        3.75     17.12 o 
  -3  12  19       51.49       54.06     14.30 o 
  -2  12  19        0.04       20.76     16.07 o 
  -1  12  19      228.67      225.97     18.86 o 
   0  12  19        5.50       17.52     10.27 o 
   1  12  19      156.32      168.58     32.06 o 
   2  12  19        0.24       -4.66      9.94 o 
  -3  13  19       92.75       91.39     27.88 o 
  -2  13  19       44.63       58.16     20.00 o 
  -1  13  19       15.04        6.11     17.06 o 
   0  13  19        2.10       -0.55      9.52 o 
   1  13  19       78.33       97.27     35.30 o 
  -1  14  19       68.29       49.77     21.68 o 
   0  14  19      131.52      128.50     23.30 o 
  -6   0  20       15.33       34.73     16.49 o 
  -4   0  20       10.37       10.15     12.14 o 
  -2   0  20        7.50       -9.43      9.43 o 
   0   0  20      864.85      895.63     38.89 o 
   2   0  20       52.84       51.26     13.63 o 
   4   0  20      114.12       90.11     12.08 o 
   6   0  20       23.62       33.13     17.10 o 
  -7   1  20      169.11      189.49     18.76 o 
  -6   1  20       52.42       54.17     12.46 o 
  -5   1  20      213.65      237.34     18.76 o 
  -4   1  20      663.04      665.58     26.16 o 
  -3   1  20        0.59       -3.05      7.77 o 
  -2   1  20      150.95      158.08     18.26 o 
  -1   1  20       15.74       35.59      9.64 o 
   0   1  20        0.65        2.40      7.97 o 
   1   1  20      345.63      364.44     18.94 o 
   2   1  20        5.58        1.30      7.45 o 
   3   1  20      481.66      480.55     32.64 o 
   4   1  20      199.61      211.63     13.49 o 
   5   1  20       20.37       24.16     10.12 o 
   6   1  20       54.86       36.47     12.31 o 
  -7   2  20        4.73        1.08     10.66 o 
  -6   2  20       43.78       73.05     12.87 o 
  -5   2  20        1.18       -3.07      8.68 o 
  -4   2  20        5.86       10.43      9.38 o 
  -3   2  20      382.51      350.61     19.61 o 
  -2   2  20        2.26       -1.45      9.14 o 
  -1   2  20     1065.79     1126.26     30.50 o 
   0   2  20      271.22      297.53     18.26 o 
   1   2  20      229.74      228.51     16.15 o 
   2   2  20        2.04        8.47      6.13 o 
   3   2  20      363.12      390.06     20.50 o 
   4   2  20        3.75        2.32      7.66 o 
   5   2  20       34.54       43.11      8.96 o 
   6   2  20       32.59       38.74     12.16 o 
  -7   3  20        0.12       -6.95     15.69 o 
  -6   3  20       76.06       66.54     12.98 o 
  -5   3  20       79.27       91.37     12.86 o 
  -4   3  20      143.53      149.33     16.30 o 
  -3   3  20      329.15      330.59     19.40 o 
  -2   3  20       51.35       73.32     10.96 o 
  -1   3  20      136.46      161.09     13.97 o 
   0   3  20       30.09       34.85      9.16 o 
   1   3  20      502.99      545.11     48.39 o 
   2   3  20        1.56        1.85      5.83 o 
   3   3  20       54.84       61.55     10.84 o 
   4   3  20        6.71        5.10      8.14 o 
   5   3  20       62.51       76.11     12.55 o 
   6   3  20       22.86       38.91     12.36 o 
  -7   4  20       11.44       10.50     12.36 o 
  -6   4  20      154.22      145.86     16.51 o 
  -5   4  20        5.55        1.78      9.25 o 
  -4   4  20       13.12        6.70      8.42 o 
  -3   4  20      240.09      261.98     17.86 o 
  -2   4  20      225.19      224.57     16.48 o 
  -1   4  20       44.42       31.43      9.82 o 
   0   4  20      362.32      371.82     20.42 o 
   1   4  20       85.88       89.83      9.28 o 
   2   4  20      675.49      717.48     36.67 o 
   3   4  20       88.43       79.37     11.78 o 
   4   4  20        0.36        0.29      8.23 o 
   5   4  20        8.60       10.76      9.13 o 
  -7   5  20       34.91       35.08     13.63 o 
  -6   5  20       92.28       64.55     13.68 o 
  -5   5  20      304.96      285.07     29.41 o 
  -4   5  20        8.68       -0.89      8.74 o 
  -3   5  20       68.06       78.57     12.43 o 
  -2   5  20       31.33       19.63     10.50 o 
  -1   5  20      295.22      312.63     21.07 o 
   0   5  20      535.24      464.17     47.69 o 
   1   5  20        0.87       -0.39      5.89 o 
   2   5  20      160.39      133.89     13.54 o 
   3   5  20       74.58       74.78     12.01 o 
   4   5  20      160.74      163.01     32.35 o 
   5   5  20        3.48        1.05      9.45 o 
  -6   6  20        9.08        3.03     11.26 o 
  -5   6  20       27.13       36.86      9.20 o 
  -4   6  20       33.20       21.17      7.62 o 
  -3   6  20       26.11       22.42      7.73 o 
  -2   6  20       85.33       63.84      9.03 o 
  -1   6  20      346.71      345.15     19.21 o 
   0   6  20        0.64        5.64      6.50 o 
   1   6  20       99.59      128.52     22.21 o 
   2   6  20        0.04       -7.04      7.04 o 
   3   6  20        0.99       -2.44      7.95 o 
   4   6  20        4.62        7.68      9.04 o 
   5   6  20        0.09        2.28      9.57 o 
  -6   7  20       34.16       40.71     13.73 o 
  -5   7  20       44.14       43.60     12.62 o 
  -4   7  20       78.42       87.44     10.80 o 
  -3   7  20       86.14       72.86      9.82 o 
  -2   7  20      182.41      143.78     15.35 o 
  -1   7  20       32.00       37.87      9.82 o 
   0   7  20       45.26       46.23      8.31 o 
   1   7  20       14.46       10.36      8.72 o 
   2   7  20       17.62       12.08      8.53 o 
   3   7  20      224.18      248.46     18.56 o 
   4   7  20      142.34      146.12     16.34 o 
   5   7  20      175.42      254.68     30.04 o 
  -6   8  20       33.56       17.64     12.85 o 
  -5   8  20       58.56       42.20     13.22 o 
  -4   8  20      212.97      173.31     16.76 o 
  -3   8  20      225.83      180.01     15.01 o 
  -2   8  20      138.64      130.31     11.18 o 
  -1   8  20       17.92       28.53      9.32 o 
   0   8  20      200.16      205.90     20.07 o 
   1   8  20       10.83        5.86      8.36 o 
   2   8  20       22.20       27.61      9.94 o 
   3   8  20        5.46       11.29      9.58 o 
   4   8  20       17.90       -5.24      9.35 o 
  -5   9  20       50.24       48.87     14.16 o 
  -4   9  20      119.27       93.05     15.76 o 
  -3   9  20        2.01        1.74      7.24 o 
  -2   9  20       13.68        9.20      7.53 o 
  -1   9  20        9.82       13.93      7.57 o 
   0   9  20        2.18       -7.82      7.82 o 
   1   9  20        1.43       -6.98      7.67 o 
   2   9  20      302.73      251.07     52.59 o 
   3   9  20       26.90       22.12     11.05 o 
   4   9  20       29.47       11.22     15.69 o 
  -5  10  20        7.50        4.22     11.64 o 
  -4  10  20       51.67       34.61     12.95 o 
  -3  10  20       17.56       33.71     11.39 o 
  -2  10  20       54.19       50.83     11.52 o 
  -1  10  20      182.33      212.93     35.30 o 
   0  10  20        0.04        7.81      8.97 o 
   1  10  20      125.58      125.26     23.82 o 
   2  10  20        0.48       -4.37      8.82 o 
   3  10  20       20.75        9.92     10.00 o 
  -4  11  20       25.46       -1.26     11.77 o 
  -3  11  20       15.75       16.66     11.99 o 
  -2  11  20        0.05        1.21      9.43 o 
  -1  11  20        5.14       10.32      9.70 o 
   0  11  20       17.25       15.60     10.37 o 
   1  11  20        0.44       -1.56      8.63 o 
   2  11  20        3.37        4.22     10.60 o 
   3  11  20       62.08       79.69     20.99 o 
  -4  12  20        3.37       -5.23     11.39 o 
  -3  12  20        8.55        8.76     11.54 o 
  -2  12  20       46.29       15.76     16.68 o 
  -1  12  20       72.08       81.63     14.03 o 
   0  12  20       88.71       87.70     14.24 o 
   1  12  20       10.02       13.19     10.69 o 
   2  12  20       81.60       64.67     14.51 o 
  -2  13  20       85.08      119.69     25.19 o 
  -1  13  20        8.67        8.01     17.14 o 
   0  13  20        0.17       -2.54     10.00 o 
   1  13  20        1.44        8.86     11.27 o 
  -7   0  21        4.77       -5.38     13.89 o 
  -5   0  21        0.09        7.67     13.97 o 
  -3   0  21      117.82      110.79     19.16 o 
  -1   0  21      647.50      738.42     37.21 o 
   1   0  21      171.83      194.99     21.45 o 
   3   0  21        2.20       -3.51     11.03 o 
   5   0  21        0.33       -7.37     11.53 o 
  -7   1  21       16.03       15.86     14.98 o 
  -6   1  21      149.97      143.99     16.27 o 
  -5   1  21       73.04       82.15     13.02 o 
  -4   1  21       11.72        3.02      8.38 o 
  -3   1  21      151.02      164.61     15.07 o 
  -2   1  21        7.43        2.87     10.86 o 
  -1   1  21       28.51       16.59      8.73 o 
   0   1  21      321.61      320.64     18.55 o 
   1   1  21       22.10       23.58      8.63 o 
   2   1  21       77.92       67.14     11.28 o 
   3   1  21      360.78      337.66     19.71 o 
   4   1  21        0.21        6.43      8.40 o 
   5   1  21       21.67       12.44     14.66 o 
  -7   2  21       15.21        6.53     11.23 o 
  -6   2  21       61.02       39.98     12.05 o 
  -5   2  21        7.98        2.63      9.46 o 
  -4   2  21      201.03      185.79     46.12 o 
  -3   2  21       89.84       79.98     12.24 o 
  -2   2  21      383.07      358.63     20.24 o 
  -1   2  21       24.84       41.44     15.30 o 
   0   2  21        6.53       -0.09      8.03 o 
   1   2  21       38.82       41.74     10.24 o 
   2   2  21       19.15       33.31      9.72 o 
   3   2  21       18.88        8.86      8.61 o 
   4   2  21      165.78      150.60     30.93 o 
   5   2  21        7.61        4.26      9.27 o 
  -7   3  21        5.42       10.42     17.48 o 
  -6   3  21       20.11       32.32     11.66 o 
  -5   3  21       43.70       33.60     10.66 o 
  -4   3  21       90.97       94.61     13.26 o 
  -3   3  21        7.63        2.44      9.22 o 
  -2   3  21        0.02       -1.15      8.38 o 
  -1   3  21       80.12       95.58     12.00 o 
   0   3  21        0.37        9.10      8.03 o 
   1   3  21       71.95       75.10     11.34 o 
   2   3  21       15.91       13.51      8.42 o 
   3   3  21      496.04      535.19     67.72 o 
   4   3  21       64.54       69.85     11.88 o 
   5   3  21       63.57      101.56     26.52 o 
  -7   4  21      112.73      123.31     24.50 o 
  -6   4  21        6.79        8.90     10.41 o 
  -5   4  21       14.07       15.67     10.35 o 
  -4   4  21       18.39       21.45      9.70 o 
  -3   4  21       35.37       34.57     12.52 o 
  -2   4  21        8.50       13.66      9.03 o 
  -1   4  21      595.39      613.39     24.77 o 
   0   4  21        0.15        2.66      7.85 o 
   1   4  21      251.67      240.54     16.87 o 
   2   4  21       13.34        9.99      7.93 o 
   3   4  21        0.02        2.22      7.84 o 
   4   4  21        3.36        2.11      9.24 o 
   5   4  21       47.27       72.72     13.42 o 
  -6   5  21       47.08       47.95     13.55 o 
  -5   5  21        4.00       -2.73      9.38 o 
  -4   5  21        4.83       -3.09      8.43 o 
  -3   5  21       65.84       86.11     14.14 o 
  -2   5  21        4.92        4.56      8.23 o 
  -1   5  21      316.04      319.95     18.99 o 
   0   5  21        0.85       -3.74      7.83 o 
   1   5  21       87.65       99.92     12.82 o 
   2   5  21       93.49      116.16     13.25 o 
   3   5  21        5.92       10.01      8.71 o 
   4   5  21       17.77       14.76      9.42 o 
   5   5  21        2.88       -5.44     15.95 o 
  -6   6  21        0.33       -2.41     11.62 o 
  -5   6  21       15.07       12.70      8.56 o 
  -4   6  21       15.27       18.26      8.22 o 
  -3   6  21      146.82      125.94     11.70 o 
  -2   6  21       22.31       17.87      7.34 o 
  -1   6  21       51.35       54.88     10.58 o 
   0   6  21      112.24      137.79     21.32 o 
   1   6  21       74.15       90.95     12.66 o 
   2   6  21       10.49       15.47      9.10 o 
   3   6  21        1.54        1.72      8.31 o 
   4   6  21        0.51       -1.16      9.03 o 
   5   6  21       40.21       46.49     18.17 o 
  -6   7  21       59.20       60.35     14.73 o 
  -5   7  21       16.44        5.43     10.98 o 
  -4   7  21        0.12       -1.57      7.45 o 
  -3   7  21      141.92      106.68     11.33 o 
  -2   7  21        4.36       -5.67      6.03 o 
  -1   7  21       30.38       28.21     10.10 o 
   0   7  21       89.24       90.78     12.80 o 
   1   7  21        1.15       -4.06      7.74 o 
   2   7  21       72.89       63.90     12.14 o 
   3   7  21       22.37       26.14     10.46 o 
   4   7  21       98.40      104.95     14.86 o 
  -5   8  21       91.04       79.00     14.79 o 
  -4   8  21        4.96        1.56      7.70 o 
  -3   8  21       35.04       38.61      9.21 o 
  -2   8  21        7.64        5.88      7.48 o 
  -1   8  21      250.66      261.78     27.10 o 
   0   8  21       23.14       26.50      9.41 o 
   1   8  21       95.63      121.20     14.65 o 
   2   8  21       17.54       29.90     10.48 o 
   3   8  21       85.87       72.98     13.60 o 
   4   8  21        5.75       11.03     10.81 o 
  -5   9  21      242.50      196.67     19.66 o 
  -4   9  21        4.00       -9.29     10.38 o 
  -3   9  21        0.17        2.59      7.66 o 
  -2   9  21       11.66       10.46      9.49 o 
  -1   9  21        7.51        0.19     10.46 o 
   0   9  21       40.52       31.76     10.59 o 
   1   9  21      340.10      326.28     21.04 o 
   2   9  21        0.11       -0.31      9.09 o 
   3   9  21      228.35      218.50     34.04 o 
  -4  10  21      120.65       94.54     15.95 o 
  -3  10  21        5.75       -9.65      9.65 o 
  -2  10  21       57.91       54.43     12.30 o 
  -1  10  21       30.83       20.04     13.17 o 
   0  10  21       65.59       68.82     12.88 o 
   1  10  21       16.69       17.62     10.60 o 
   2  10  21       46.60       51.06     17.94 o 
   3  10  21       33.15       48.70     18.59 o 
  -4  11  21       38.11       19.68     13.31 o 
  -3  11  21        3.38       -6.17     10.46 o 
  -2  11  21        0.65       -1.64     12.48 o 
  -1  11  21       22.30       20.94     10.38 o 
   0  11  21       27.29       37.14     12.06 o 
   1  11  21        9.40       13.39     10.34 o 
   2  11  21       28.66       38.14     12.57 o 
  -1  12  21       90.02       78.69     14.52 o 
   0  12  21       16.64       13.99     11.03 o 
   1  12  21       94.42      118.62     19.58 o 
  -1  13  21       12.38       11.26     17.67 o 
  -6   0  22      171.53      170.94     24.46 o 
  -4   0  22      277.26      233.53     25.27 o 
  -2   0  22      885.41      851.93     40.49 o 
   0   0  22      574.42      601.72     35.07 o 
   2   0  22      356.11      374.21     29.23 o 
  -7   1  22      122.25       98.16     16.64 o 
  -6   1  22        5.20        9.46     10.65 o 
  -5   1  22      107.80       89.71     13.50 o 
  -4   1  22       62.62       65.43     12.71 o 
  -3   1  22       39.23       42.14     11.10 o 
  -2   1  22       28.96        8.80      8.98 o 
  -1   1  22      133.86      120.41     13.33 o 
   0   1  22      145.69      123.24     13.23 o 
   1   1  22      126.80      138.40     14.13 o 
   2   1  22      204.57      212.73     32.78 o 
   3   1  22       34.48       41.01     10.43 o 
   4   1  22        0.88       10.34     12.75 o 
  -7   2  22        5.86        2.98     11.64 o 
  -6   2  22       40.03       38.27     12.58 o 
  -5   2  22       27.15       22.19     10.68 o 
  -4   2  22        0.91        8.64      8.89 o 
  -3   2  22      294.81      270.43     19.08 o 
  -2   2  22       11.50        3.01      8.83 o 
  -1   2  22      133.68      151.79     14.75 o 
   0   2  22       89.76      100.41     12.86 o 
   1   2  22       27.68       40.93     10.09 o 
   2   2  22        0.57        1.04      8.00 o 
   3   2  22       35.31        7.71     12.67 o 
   4   2  22       23.53       37.44     16.07 o 
   5   2  22       66.31       62.29     18.40 o 
  -6   3  22       19.35       26.58     11.77 o 
  -5   3  22       29.51       33.36     11.43 o 
  -4   3  22        7.93        7.69      9.50 o 
  -3   3  22       77.23       84.70     12.87 o 
  -2   3  22       62.42       53.22     10.68 o 
  -1   3  22      104.35      114.29     13.77 o 
   0   3  22        6.64        8.41      8.30 o 
   1   3  22      203.66      213.32     17.07 o 
   2   3  22      379.30      350.59     20.27 o 
   3   3  22      108.99       89.46     19.20 o 
   4   3  22        4.18        5.97      8.97 o 
   5   3  22       48.80       53.40     14.69 o 
  -6   4  22       50.48       46.61     13.41 o 
  -5   4  22       26.06       30.28     11.74 o 
  -4   4  22       60.16       78.71     13.03 o 
  -3   4  22        0.01       -1.37      7.82 o 
  -2   4  22      207.54      226.82     18.99 o 
  -1   4  22      113.23      103.65     13.11 o 
   0   4  22       97.31      103.94     12.91 o 
   1   4  22       29.51       30.39      9.66 o 
   2   4  22        0.11        1.95     11.22 o 
   3   4  22        1.51       -2.75     12.52 o 
   4   4  22       91.29       88.01     19.48 o 
   5   4  22       19.58       23.42     11.24 o 
  -6   5  22       24.21        9.18     12.32 o 
  -5   5  22       44.12       40.50     12.30 o 
  -4   5  22        0.38       -3.45      8.70 o 
  -3   5  22        1.27       -2.96      8.34 o 
  -2   5  22       53.17       44.65     10.79 o 
  -1   5  22        0.14       -0.06      9.06 o 
   0   5  22      104.34      157.63     25.95 o 
   1   5  22      153.29      168.45     25.44 o 
   2   5  22       15.76       15.72     13.70 o 
   3   5  22       16.47        7.43      9.24 o 
   4   5  22       92.49      103.39     31.52 o 
  -6   6  22        7.37       -2.40     11.57 o 
  -5   6  22      100.49       97.26     13.35 o 
  -4   6  22        9.76        1.30      7.35 o 
  -3   6  22      132.47      136.96     12.32 o 
  -2   6  22       82.43       56.58      9.30 o 
  -1   6  22       31.18       39.71     10.75 o 
   0   6  22       61.51       61.13     12.04 o 
   1   6  22       61.45       68.39     16.98 o 
   2   6  22       17.54       24.67     10.20 o 
   3   6  22        3.12        8.35      8.75 o 
   4   6  22       42.72       67.41     12.96 o 
  -5   7  22       11.76        9.19     11.74 o 
  -4   7  22       25.31       28.52      9.27 o 
  -3   7  22        0.13        4.79      7.51 o 
  -2   7  22        2.99       -3.07      7.39 o 
  -1   7  22       87.02       54.51     11.82 o 
   0   7  22      189.53      184.15     24.20 o 
   1   7  22       50.54       26.94     14.69 o 
   2   7  22        2.79       14.16     11.14 o 
   3   7  22       55.92       56.88     12.81 o 
   4   7  22       62.98       72.88     13.69 o 
  -5   8  22        0.10       -3.09     10.74 o 
  -4   8  22       50.16       43.73     10.07 o 
  -3   8  22        0.89       -0.13      7.57 o 
  -2   8  22       46.83       45.34     11.65 o 
  -1   8  22       43.06       61.43     16.03 o 
   0   8  22       30.57       30.53     14.88 o 
   1   8  22        9.62       -1.16      9.08 o 
   2   8  22       25.87       28.87     10.72 o 
   3   8  22        0.57        5.83      9.91 o 
  -5   9  22       20.00       12.37     17.90 o 
  -4   9  22        3.79        1.43     11.60 o 
  -3   9  22        2.21        1.89      7.61 o 
  -2   9  22        1.35       -7.43      7.43 o 
  -1   9  22       43.60       25.07     14.88 o 
   0   9  22        0.21        0.04     12.86 o 
   1   9  22       38.93       56.52     13.02 o 
   2   9  22      255.22      269.31     47.76 o 
   3   9  22        0.42       15.42     15.95 o 
  -4  10  22        0.18       -2.68     11.90 o 
  -3  10  22      153.14      168.11     18.83 o 
  -2  10  22       17.18       24.04     11.40 o 
  -1  10  22       64.66       69.27     18.36 o 
   0  10  22       64.44       71.10     18.32 o 
   1  10  22       28.35       34.20     16.68 o 
   2  10  22      110.41      131.78     41.91 o 
  -3  11  22        1.42       14.96     17.40 o 
  -2  11  22        2.22        4.16     13.43 o 
  -1  11  22        0.21       -2.44     13.59 o 
   0  11  22        5.75        3.24     10.45 o 
   1  11  22       29.23       20.14     12.28 o 
   2  11  22      128.51      110.64     23.59 o 
  -1  12  22       33.62       34.08     16.87 o 
   0  12  22       33.19       45.45     13.17 o 
  -5   0  23        2.91      -12.37     13.40 o 
  -3   0  23      356.69      321.47     29.58 o 
  -1   0  23        8.40       19.04     13.21 o 
   1   0  23        3.90        1.49     11.98 o 
   3   0  23        5.53       11.03     13.09 o 
  -6   1  23       36.54       51.98     13.78 o 
  -5   1  23        7.58        2.48      9.80 o 
  -4   1  23       90.91       81.61     13.42 o 
  -3   1  23        3.98        7.11      9.36 o 
  -2   1  23        0.13       -0.30      8.10 o 
  -1   1  23        2.70        5.68      8.99 o 
   0   1  23       95.50       98.03     12.68 o 
   1   1  23        0.36       -2.10      7.80 o 
   2   1  23      265.29      276.53     18.64 o 
   3   1  23       11.25       10.68     11.91 o 
   4   1  23       51.89       19.58     14.73 o 
  -6   2  23        0.82        5.24     11.49 o 
  -5   2  23       92.61      110.32     15.63 o 
  -4   2  23       84.67       86.21     13.62 o 
  -3   2  23       24.21       15.67      9.87 o 
  -2   2  23      366.88      403.64     22.25 o 
  -1   2  23      257.98      251.23     17.75 o 
   0   2  23       37.49       32.77     14.29 o 
   1   2  23       93.47       87.24     12.42 o 
   2   2  23       19.54        9.77      9.23 o 
   3   2  23        6.23        3.85     13.05 o 
   4   2  23       22.20       14.08     14.66 o 
  -6   3  23       59.81       64.49     15.55 o 
  -5   3  23       90.72       92.11     15.18 o 
  -4   3  23       10.03        0.83      9.86 o 
  -3   3  23       12.21       10.25     10.06 o 
  -2   3  23       33.12       34.63     10.59 o 
  -1   3  23       91.15       86.15     12.91 o 
   0   3  23      320.13      329.72     20.99 o 
   1   3  23        8.91        7.33      8.50 o 
   2   3  23      229.30      259.65     28.83 o 
   3   3  23       21.05       32.48     16.11 o 
   4   3  23       24.54       24.85     15.04 o 
  -6   4  23        0.78        1.85     11.28 o 
  -5   4  23      142.68      125.00     16.50 o 
  -4   4  23       48.21       36.78     11.67 o 
  -3   4  23       47.35       59.77     18.26 o 
  -2   4  23       12.05       20.83      9.75 o 
  -1   4  23      110.53      122.96     14.45 o 
   0   4  23       12.02       19.95      9.90 o 
   1   4  23       10.58       -7.18      7.72 o 
   2   4  23       12.90       12.21     14.46 o 
   3   4  23        0.16        7.02     13.63 o 
   4   4  23        4.10       10.88     14.01 o 
  -6   5  23       45.64       46.25     14.33 o 
  -5   5  23       18.03       12.90     13.01 o 
  -4   5  23       12.42       11.23     10.34 o 
  -3   5  23       21.20       16.87     12.59 o 
  -2   5  23        0.64       -8.39      8.39 o 
  -1   5  23       77.48       76.51     12.90 o 
   0   5  23       49.55       49.70     11.11 o 
   1   5  23      128.17      139.52     14.85 o 
   2   5  23       95.52       89.92     19.35 o 
   3   5  23      130.71      123.20     21.87 o 
   4   5  23       14.63       10.50     15.80 o 
  -5   6  23       22.43       18.24      9.35 o 
  -4   6  23      140.36      164.06     20.09 o 
  -3   6  23        1.80       -0.08      7.52 o 
  -2   6  23      106.90      133.85     11.84 o 
  -1   6  23      113.36      115.95     13.81 o 
   0   6  23        9.09       17.56      9.93 o 
   1   6  23        0.09        0.08     13.32 o 
   2   6  23       89.41       94.27     20.19 o 
   3   6  23       32.24       28.24     15.53 o 
   4   6  23       74.11       78.85     19.73 o 
  -5   7  23        7.26      -10.62     10.62 o 
  -4   7  23        6.53        5.54      8.38 o 
  -3   7  23       20.32       11.34      8.42 o 
  -2   7  23      201.35      214.30     18.38 o 
  -1   7  23      128.11      124.45     15.06 o 
   0   7  23       47.63       32.06     15.76 o 
   1   7  23      156.34      132.01     21.75 o 
   2   7  23        1.73        3.85     14.01 o 
   3   7  23       82.78      117.00     15.84 o 
  -5   8  23       29.38       26.03     18.59 o 
  -4   8  23        7.76       -2.62      8.43 o 
  -3   8  23       60.98       49.56     10.36 o 
  -2   8  23       22.18       20.57     10.39 o 
  -1   8  23        0.13        7.32     10.11 o 
   0   8  23        0.34        1.60     12.48 o 
   1   8  23        7.32        6.53     14.58 o 
   2   8  23        9.80       12.14     15.23 o 
   3   8  23       48.39       34.92     17.10 o 
  -4   9  23        0.55        1.94     12.24 o 
  -3   9  23        8.30        7.04      8.85 o 
  -2   9  23       51.67       50.49     12.61 o 
  -1   9  23        0.98        1.56     13.47 o 
   0   9  23       27.72       21.03     15.95 o 
   1   9  23        1.23        8.01     15.00 o 
   2   9  23        3.42       -2.32     10.46 o 
  -4  10  23       82.02       72.44     15.91 o 
  -3  10  23       18.92       34.01     19.46 o 
  -2  10  23       35.51       58.16     18.05 o 
  -1  10  23        6.81        4.62     14.01 o 
   0  10  23       16.26       30.88     16.75 o 
   1  10  23       16.74       19.08     16.26 o 
   2  10  23       24.12       14.62     16.37 o 
  -2  11  23        4.71       -1.98     13.85 o 
  -1  11  23        0.64       10.04     13.70 o 
   0  11  23       74.98       77.86     20.91 o 
   1  11  23      122.55      127.93     25.07 o 
  -6   0  24       20.93       -4.73     15.99 o 
  -4   0  24       12.79       29.81     16.98 o 
  -2   0  24       31.61       46.98     17.10 o 
   0   0  24      211.13      214.18     24.01 o 
   2   0  24       64.64       58.55     17.14 o 
  -6   1  24        2.05        4.25     11.94 o 
  -5   1  24        1.92        3.95     10.01 o 
  -4   1  24        4.16       -3.41      9.83 o 
  -3   1  24       32.23       25.14     11.28 o 
  -2   1  24       16.70       17.63     10.18 o 
  -1   1  24       49.45       42.78     11.60 o 
   0   1  24        0.32        8.77      8.89 o 
   1   1  24        6.26       11.97      9.38 o 
   2   1  24       23.78       33.85     10.03 o 
   3   1  24       24.31       21.26     10.00 o 
   4   1  24       30.27       45.38     17.21 o 
  -6   2  24       48.60       27.35     13.55 o 
  -5   2  24        2.51       -0.66     10.86 o 
  -4   2  24       23.80       15.97     13.30 o 
  -3   2  24        8.04        8.54      9.17 o 
  -2   2  24       15.72       20.03     10.23 o 
  -1   2  24       89.47      117.57     18.57 o 
   0   2  24       67.54       89.28     13.15 o 
   1   2  24        3.62        7.22      9.35 o 
   2   2  24        0.14        4.45      9.03 o 
   3   2  24       35.96       35.15     15.15 o 
   4   2  24        0.78       -9.88     13.09 o 
  -6   3  24       76.04       92.94     16.23 o 
  -5   3  24       60.07       53.59     13.57 o 
  -4   3  24        3.42        7.67      9.65 o 
  -3   3  24        2.57       -8.62      8.80 o 
  -2   3  24      184.96      191.28     16.81 o 
  -1   3  24      181.45      193.17     16.96 o 
   0   3  24       19.65       31.50     10.97 o 
   1   3  24      130.89      169.00     20.93 o 
   2   3  24      101.70      124.50     16.89 o 
   3   3  24        4.22       10.61     14.54 o 
   4   3  24        1.09      -11.64     13.36 o 
  -6   4  24      134.76      123.20     25.07 o 
  -5   4  24        4.11       -2.87     10.13 o 
  -4   4  24       22.12       36.90     12.37 o 
  -3   4  24       40.40       41.09     11.69 o 
  -2   4  24       75.71       89.78     13.66 o 
  -1   4  24       43.16       31.72     10.62 o 
   0   4  24       14.27       17.38     10.21 o 
   1   4  24        0.00        6.98     12.48 o 
   2   4  24       69.69       53.58     17.86 o 
   3   4  24        0.74       11.56     13.63 o 
   4   4  24       14.15       18.66     16.30 o 
  -5   5  24       15.04       25.81     12.46 o 
  -4   5  24        0.48        1.02      9.79 o 
  -3   5  24        3.95        3.93      9.26 o 
  -2   5  24        4.51        7.86     10.13 o 
  -1   5  24       56.37       58.90     12.46 o 
   0   5  24       65.78      106.53     14.08 o 
   1   5  24       50.11       57.59     18.78 o 
   2   5  24        0.13       10.34     15.23 o 
   3   5  24        7.32        9.31     13.70 o 
  -5   6  24      105.42      125.12     13.75 o 
  -4   6  24        9.91        0.73      8.47 o 
  -3   6  24      233.09      202.51     14.70 o 
  -2   6  24       52.13       48.88     12.12 o 
  -1   6  24        0.48        1.20      9.46 o 
   0   6  24       38.55       36.41     11.04 o 
   1   6  24       12.17        4.05     13.36 o 
   2   6  24        5.73       12.02     14.46 o 
   3   6  24      202.65      180.26     26.68 o 
  -5   7  24        4.53        3.36     16.56 o 
  -4   7  24        1.08        2.29      8.32 o 
  -3   7  24       40.51       29.13     10.34 o 
  -2   7  24       14.28       21.52     10.83 o 
  -1   7  24       27.92       33.16     11.12 o 
   0   7  24       74.71       49.46     18.17 o 
   1   7  24       25.05       23.36     16.72 o 
   2   7  24        6.07       15.46     15.88 o 
  -4   8  24      124.63      115.94     13.61 o 
  -3   8  24        9.00        7.72      8.98 o 
  -2   8  24        0.38       -0.88     10.18 o 
  -1   8  24        6.16        7.22     10.26 o 
   0   8  24        1.79       27.33     15.46 o 
   1   8  24       20.66       37.52     17.98 o 
   2   8  24       34.40       17.71     16.72 o 
  -4   9  24        1.82        2.21     16.60 o 
  -3   9  24       31.78       24.07     12.31 o 
  -2   9  24      143.33      140.15     18.13 o 
  -1   9  24       47.44       25.76     16.45 o 
   0   9  24       27.72        8.63     15.61 o 
   1   9  24        8.54       20.38     15.84 o 
  -3  10  24       27.36       16.64     18.74 o 
  -2  10  24        0.88       -7.14     13.78 o 
  -1  10  24        3.18        3.59     13.36 o 
   0  10  24       16.69        9.58     15.80 o 
  -5   0  25       72.39       83.62     20.57 o 
  -3   0  25      191.16      198.80     25.49 o 
  -1   0  25      261.11      225.56     27.02 o 
   1   0  25       16.89       23.13     14.69 o 
   3   0  25       15.42       15.27     14.81 o 
  -6   1  25        1.75       11.26     16.33 o 
  -5   1  25       15.21       11.45     11.71 o 
  -4   1  25        2.73       -2.74     10.24 o 
  -3   1  25       28.00       32.86     11.65 o 
  -2   1  25       30.70       38.12     11.69 o 
  -1   1  25      170.30      168.38     16.93 o 
   0   1  25       99.62       74.94     13.15 o 
   1   1  25       92.38       94.02     15.42 o 
   2   1  25       40.94       69.01     12.74 o 
   3   1  25        0.13        0.00     13.70 o 
  -6   2  25       72.91       89.15     22.25 o 
  -5   2  25        0.20       -0.89     10.60 o 
  -4   2  25        3.25       -2.01      9.67 o 
  -3   2  25       44.08       40.59     12.57 o 
  -2   2  25       41.28       63.33     13.11 o 
  -1   2  25        2.61        4.21      9.57 o 
   0   2  25       21.25       17.99      9.70 o 
   1   2  25      156.05      158.32     16.65 o 
   2   2  25       65.71       57.60     12.09 o 
   3   2  25        6.90       11.60     15.00 o 
   4   2  25        5.93       15.69     15.76 o 
  -5   3  25        5.56        3.30     11.58 o 
  -4   3  25       17.59        3.94     10.29 o 
  -3   3  25       32.74       37.82     11.89 o 
  -2   3  25       38.96       44.79     12.25 o 
  -1   3  25       94.98       59.16     13.07 o 
   0   3  25       76.18       82.65     13.58 o 
   1   3  25       61.03       54.32     12.29 o 
   2   3  25       12.77       -5.23     13.70 o 
   3   3  25       20.35       48.74     18.74 o 
  -5   4  25       63.49       64.54     15.21 o 
  -4   4  25        7.47       -0.52     10.06 o 
  -3   4  25       21.19       26.29     12.08 o 
  -2   4  25       10.73       15.60     10.62 o 
  -1   4  25       11.23        0.32      9.65 o 
   0   4  25       43.79       18.42     11.03 o 
   1   4  25      182.87      182.69     17.36 o 
   2   4  25        1.66       19.73     15.08 o 
   3   4  25       61.92       78.35     20.76 o 
  -5   5  25        9.08       14.85     16.91 o 
  -4   5  25       19.60       15.95     11.80 o 
  -3   5  25       92.62      100.37     15.15 o 
  -2   5  25       52.64       64.66     12.70 o 
  -1   5  25       17.05       38.14     11.38 o 
   0   5  25       45.07       65.18     12.77 o 
   1   5  25        1.87        8.93     15.91 o 
   2   5  25       36.17       22.06     16.75 o 
   3   5  25       34.34        8.36     16.18 o 
  -5   6  25       16.54       12.79     16.41 o 
  -4   6  25       65.38       57.47     11.39 o 
  -3   6  25       18.09       13.60      8.81 o 
  -2   6  25        0.94       -5.41      9.34 o 
  -1   6  25        4.92        4.57     12.61 o 
   0   6  25        0.11       -8.77      8.77 o 
   1   6  25        1.38       -6.37     13.40 o 
   2   6  25      107.30      110.07     23.93 o 
  -4   7  25        1.53       -8.20      8.20 o 
  -3   7  25        5.26       -1.37      7.90 o 
  -2   7  25       25.25       16.28     10.82 o 
  -1   7  25        4.61        9.98     10.37 o 
   0   7  25       65.91       47.59     18.43 o 
   1   7  25       53.06       31.75     18.32 o 
   2   7  25        4.13        6.68     14.66 o 
  -4   8  25        4.58        1.18     10.76 o 
  -3   8  25       21.43       32.08     12.92 o 
  -2   8  25       11.04        8.94     14.67 o 
  -1   8  25       60.39       55.38     18.82 o 
   0   8  25       26.78       28.17     17.90 o 
   1   8  25       15.21       17.82     15.38 o 
  -3   9  25       58.26       48.98     14.09 o 
  -2   9  25       95.62       88.34     17.88 o 
  -1   9  25      119.12      139.42     23.78 o 
   0   9  25       46.72       23.43     18.40 o 
  -4   0  26        1.60        7.98     16.26 o 
  -2   0  26       11.13       -7.63     12.75 o 
   0   0  26        0.24       -3.43     13.01 o 
   2   0  26      110.88      141.48     23.17 o 
  -5   1  26        0.16       -5.38     10.72 o 
  -4   1  26        5.93       10.76     11.32 o 
  -3   1  26       48.00       57.23     13.37 o 
  -2   1  26      211.03      230.83     19.56 o 
  -1   1  26      109.39       79.27     14.11 o 
   0   1  26      111.42      119.09     15.29 o 
   1   1  26       22.95       29.98     11.10 o 
   2   1  26       15.16       13.71     10.63 o 
   3   1  26        7.26       24.08     16.49 o 
  -5   2  26       15.38       24.33     13.01 o 
  -4   2  26        0.36        3.49     11.28 o 
  -3   2  26        4.92        6.16     14.69 o 
  -2   2  26       15.60       20.04     11.49 o 
  -1   2  26       59.03       56.18     13.23 o 
   0   2  26      123.30      133.70     15.82 o 
   1   2  26      221.01      249.98     19.99 o 
   2   2  26        2.05        1.49      9.81 o 
   3   2  26       12.21       17.52     16.64 o 
  -5   3  26       77.31       57.40     20.91 o 
  -4   3  26       42.91       41.17     13.41 o 
  -3   3  26       33.11       36.45     12.38 o 
  -2   3  26       66.77       61.33     12.91 o 
  -1   3  26      110.26      136.36     16.56 o 
   0   3  26        5.26        5.69     10.42 o 
   1   3  26        0.22        1.48      9.52 o 
   2   3  26       45.55       29.39     17.44 o 
   3   3  26        6.53        2.79     15.34 o 
  -5   4  26        7.23      -10.57     15.53 o 
  -4   4  26       37.08       42.91     13.56 o 
  -3   4  26        0.21       -9.39      9.39 o 
  -2   4  26       14.45       12.80     11.13 o 
  -1   4  26        0.47       -1.66      9.26 o 
   0   4  26       32.60       29.72     12.02 o 
   1   4  26       10.17       11.80     10.92 o 
   2   4  26      214.00      195.75     27.94 o 
  -4   5  26      185.85      181.76     19.56 o 
  -3   5  26      100.29       87.51     15.53 o 
  -2   5  26       51.73       62.68     13.19 o 
  -1   5  26       82.63      113.27     15.77 o 
   0   5  26      161.64      154.67     16.97 o 
   1   5  26       51.16       40.11     17.48 o 
   2   5  26        1.30        6.18     15.04 o 
  -4   6  26        0.75        3.02      9.60 o 
  -3   6  26        9.28       13.51      9.28 o 
  -2   6  26        4.43        2.39     10.90 o 
  -1   6  26       38.14       23.48     11.68 o 
   0   6  26        9.92        0.50     15.00 o 
   1   6  26       39.76       27.71     17.48 o 
  -3   7  26       33.80       29.04     12.69 o 
  -2   7  26       47.75       49.96     13.57 o 
  -1   7  26        4.65        5.35     10.15 o 
   0   7  26      205.65      213.19     29.23 o 
  -3   8  26        5.30       -0.53     11.91 o 
  -2   8  26       63.29       69.57     14.78 o 
  -1   8  26        0.28        9.58     14.88 o 
  -3   0  27        8.33        1.53     14.62 o 
  -1   0  27       25.83       13.78     16.33 o 
   1   0  27      179.37      261.17     30.57 o 
  -4   1  27        9.08       14.20     12.99 o 
  -3   1  27       57.97       73.33     14.94 o 
  -2   1  27        2.87        9.00     11.79 o 
  -1   1  27       62.35       98.45     15.69 o 
   0   1  27        0.21        0.94      9.57 o 
   1   1  27        7.41       17.45     11.48 o 
   2   1  27       19.31        8.29     10.78 o 
  -4   2  27        0.05       -7.21     10.96 o 
  -3   2  27        0.00       -9.17      9.17 o 
  -2   2  27      159.00      136.92     17.01 o 
  -1   2  27        0.16       -1.85     10.43 o 
   0   2  27      162.52      167.85     17.81 o 
   1   2  27       12.24       19.90     11.10 o 
   2   2  27       49.34       70.88     13.79 o 
  -4   3  27       50.95       50.68     15.55 o 
  -3   3  27       24.52       47.88     13.90 o 
  -2   3  27       49.69       75.04     15.07 o 
  -1   3  27       23.13       39.26     13.95 o 
   0   3  27       33.03       62.57     13.59 o 
   1   3  27       34.10       64.64     13.60 o 
   2   3  27        3.42       -8.05     14.85 o 
  -4   4  27        1.38       -5.92     15.84 o 
  -3   4  27       18.10       25.18     12.33 o 
  -2   4  27       11.66        8.70     11.29 o 
  -1   4  27       14.36       21.14     11.67 o 
   0   4  27       21.31       19.23     11.77 o 
   1   4  27      195.57      247.12     30.65 o 
  -4   5  27       84.37       62.36     20.95 o 
  -3   5  27       77.59       71.36     14.84 o 
  -2   5  27       99.19       89.81     15.44 o 
  -1   5  27       26.03       21.68     11.86 o 
   0   5  27       42.34       36.60     12.77 o 
   1   5  27       11.31       19.66     18.66 o 
  -3   6  27        0.46       13.98     12.71 o 
  -2   6  27        2.67       -0.87     11.50 o 
  -1   6  27        4.49        3.91     11.35 o 
   0   6  27       47.86       61.18     21.03 o 
  -2   7  27        6.64       20.48     12.70 o 
  -1   7  27        3.50        5.15     11.28 o 
  -2   0  28       12.00        8.70     16.18 o 
   0   0  28        4.91       16.95     15.80 o 
   2   0  28       21.88       45.57     18.74 o 
  -3   1  28       52.29       61.52     15.04 o 
  -2   1  28        2.21        2.77     11.16 o 
  -1   1  28        2.08       12.25     11.42 o 
   0   1  28        8.71       14.55     11.60 o 
   1   1  28       15.55        6.38     11.17 o 
   2   1  28       36.63       32.40     12.91 o 
  -3   2  28       15.33       -0.22     11.63 o 
  -2   2  28        4.68        4.38     11.09 o 
  -1   2  28       50.16       27.44     12.75 o 
   0   2  28        0.00        5.54     11.04 o 
   1   2  28       83.09       88.10     15.33 o 
  -3   3  28       18.30       14.95     12.86 o 
  -2   3  28       47.18       31.88     13.40 o 
  -1   3  28       20.37       27.47     13.10 o 
   0   3  28        0.90        4.10     11.06 o 
   1   3  28        4.86       12.31     11.55 o 
  -3   4  28       37.67       47.25     21.33 o 
  -2   4  28       66.74       48.41     14.21 o 
  -1   4  28        3.71        6.17     11.33 o 
   0   4  28       30.19       32.22     12.78 o 
  -2   5  28        0.62        4.35     17.25 o 
  -1   5  28        2.63       18.93     18.17 o 
   0   5  28        9.34       23.93     17.63 o 
  -2   6  28        1.11       -5.23     17.40 o 
  -1   6  28       40.29       52.02     20.34 o 
  -1   0  29       36.13       20.91     19.04 o 
  -2   1  29      135.60      172.70     26.94 o 
  -1   1  29       30.99       32.29     13.64 o 
   0   1  29       14.56       19.06     12.44 o 
  -1   2  29       16.00       39.31     20.04 o 
   0   2  29       98.54      152.89     26.45 o 
  -1   3  29        8.95        8.59     16.49 o 
   0   3  29        0.38       -0.42     15.76 o 
  -1   4  29       71.35       67.90     20.84 o 
                                                 
